# Supplementary material for: Mechanistic insights into the monotherapy and combination potential of FEN1 inhibition in cancer therapy
Source: Nucleic Acids Res. 2025 Dec 8;53(22):gkaf1279. doi: 10.1093/nar/gkaf1279 (PMC12684391; doi:10.1093/nar/gkaf1279)
Supplement: gkaf1279_Supplemental_Files [file gkaf1279_supplemental_files.zip]

Archive with 3 entries (3 files):
- Rajendra et al Supplementary Data - revision.pdf
- Rajendra et al Supplementary_Table_8.xlsx
- Rajendra et al Supplementary_Table_9.xlsx
