# Supplementary material for: Mechanistic insights into the monotherapy and combination potential of FEN1 inhibition in cancer therapy
Source: Nucleic Acids Res. 2025 Dec 8;53(22):gkaf1279. doi: 10.1093/nar/gkaf1279 (PMC12684391; doi:10.1093/nar/gkaf1279)
Supplement: gkaf1279_Supplemental_Files [file gkaf1279_supplemental_files.zip › Rajendra et al Supplementary_Table_8.xlsx]

## Sheet: readCounts_focused library
gRNA	GENE	Day0_UT_R1	Day0_UT_R2	Day7_UT_R1	Day7_UT_R2	Day13_UT_R1	Day13_UT_R2	Day13_FEN_R1	Day13_FEN_R2	Day20_UT_R1	Day20_UT_R2	Day20_FEN_R1	Day20_FEN_R2	Day20_FEN2uM_R1	Day20_FEN2uM_R2
ABCB7_1	ABCB7	1448	2058	1970	2051	142	39	19	218	54	49	48	126	238	68
ABCB7_2	ABCB7	1866	2164	3260	2711	206	180	225	185	162	212	267	79	601	93
ABCB7_3	ABCB7	1486	1736	2428	2446	133	153	308	119	73	83	208	15	228	81
ABCB7_4	ABCB7	1515	1796	3559	4288	2312	1871	1657	1221	1153	1727	1907	794	2406	1295
ABCB7_5	ABCB7	1309	1884	2362	1621	499	131	462	647	440	191	428	409	598	57
ABCB7_6	ABCB7	1456	1694	1657	1682	254	226	149	200	370	61	82	73	275	90
ABCF1_1	ABCF1	1432	1682	894	945	170	373	175	70	72	167	56	204	128	155
ABCF1_2	ABCF1	1471	1488	1102	1054	708	488	538	394	241	371	406	327	268	516
ABCF1_3	ABCF1	1758	1752	1338	1096	301	189	183	224	111	98	106	264	315	39
ABCF1_4	ABCF1	1485	1678	1771	1988	630	624	347	580	324	272	235	345	599	410
ABCF1_5	ABCF1	1329	1475	952	857	591	147	110	172	329	74	140	60	126	67
ABCF1_6	ABCF1	1391	2106	1334	1407	528	656	432	358	390	294	504	247	645	253
ABL1_1	ABL1	1172	1415	3976	4657	4378	4616	2900	3045	4009	6067	3857	3977	3102	1817
ABL1_2	ABL1	1756	1883	5345	7150	6359	4779	3793	5608	5543	5410	4061	6041	4487	1871
ABL1_3	ABL1	1590	1700	5854	6223	5519	5030	3484	4555	4076	6139	3516	3864	5058	2307
ABL1_4	ABL1	1268	1539	4248	5387	4439	3749	2575	4054	4315	4590	3607	4169	3522	2482
ABL1_5	ABL1	1587	1788	5200	5365	6131	4547	2893	4170	5955	4692	3606	4580	3492	1559
ABL1_6	ABL1	1267	1643	4367	5505	3424	3634	3322	2812	2595	3917	3117	2536	2096	2850
ABRAXAS1_1	ABRAXAS1	1257	1794	4160	5754	4512	4075	3303	3551	3220	3184	3816	2231	3417	2234
ABRAXAS1_2	ABRAXAS1	1889	1850	5441	6494	4383	3499	2979	3549	3015	2590	2423	2829	3574	2079
ABRAXAS1_3	ABRAXAS1	1559	1725	4163	5788	3628	3258	2272	2650	1969	3294	2136	1703	3073	2961
ABRAXAS1_4	ABRAXAS1	1370	1358	4708	4541	3727	3336	2039	2693	2100	2687	2158	2168	3393	1534
ABRAXAS1_5	ABRAXAS1	1024	1041	3097	3034	2223	2019	1747	2013	1312	1592	1609	1381	1995	1182
ABRAXAS1_6	ABRAXAS1	1078	1405	3659	4032	2564	2549	2211	2405	1981	2628	1831	2156	2683	2440
ABT1_1	ABT1	2035	1799	1604	2458	717	1159	447	728	755	845	670	627	1037	329
ABT1_2	ABT1	1332	1769	1797	2684	948	1198	899	962	896	826	974	774	943	701
ABT1_3	ABT1	1728	1598	2278	2327	364	403	241	464	138	259	72	256	599	210
ABT1_4	ABT1	1015	1920	994	1052	193	144	64	195	58	97	36	91	221	101
ABT1_5	ABT1	1766	2250	3113	2967	1427	1212	1703	1207	912	1383	1687	737	1564	901
ABT1_6	ABT1	1473	1532	1852	1881	814	767	213	550	479	407	162	310	783	309
ACD_1	ACD	1087	1308	2660	3827	1907	1779	2017	1480	1211	1293	2583	857	2296	1427
ACD_2	ACD	1322	1595	4691	4726	2803	2727	2384	3204	2346	2435	2070	1829	3721	1430
ACD_3	ACD	1800	2001	3094	4229	1284	1237	955	1589	853	886	1013	1078	1226	1330
ACD_4	ACD	1128	1671	3948	4270	3772	2901	2066	3355	2837	1658	2087	2421	5262	1255
ACD_5	ACD	1645	1904	4641	6550	3583	4306	3239	3067	2267	3493	2932	1942	4003	2738
ACD_6	ACD	1289	1415	2561	3905	2172	2050	1172	2024	975	1656	1109	1301	2391	1305
ACTR2_1	ACTR2	1574	2049	2342	3368	1031	1418	1048	999	582	1255	854	769	1620	1184
ACTR2_2	ACTR2	1061	1598	1341	1388	229	55	62	90	36	0	13	45	547	376
ACTR2_3	ACTR2	1648	1623	1882	2544	299	216	223	172	91	66	148	56	783	590
ACTR2_4	ACTR2	845	953	1059	1308	439	95	146	155	100	53	117	36	590	205
ACTR2_5	ACTR2	1498	1378	1612	1723	173	131	247	294	72	3	209	16	703	307
ACTR2_6	ACTR2	1311	1735	1754	2215	575	80	308	560	182	36	191	339	1267	471
ACTR5_1	ACTR5	2032	2022	4504	5212	2059	2442	1600	2146	803	1008	761	941	1248	1140
ACTR5_2	ACTR5	1069	1098	2046	2924	1655	1334	942	991	584	846	464	610	1359	813
ACTR5_3	ACTR5	1434	1570	4632	5058	3758	2816	2033	2669	1806	1572	1418	1394	3793	1540
ACTR5_4	ACTR5	1406	1781	4131	4495	2792	2050	1560	2318	936	1302	1110	1182	2990	1492
ACTR5_5	ACTR5	1198	1376	3057	3364	1174	1279	1195	1476	795	548	680	703	1887	748
ACTR5_6	ACTR5	1424	1369	4658	4049	3544	2553	1971	2423	1440	1850	1425	1923	2738	1359
ACTR8_1	ACTR8	705	1177	2649	3474	528	497	330	462	123	72	35	148	601	338
ACTR8_2	ACTR8	1328	1436	3505	3483	1024	1501	1013	1319	459	721	567	429	1068	692
ACTR8_3	ACTR8	2294	1958	3622	4180	1305	745	633	830	532	367	339	362	1197	616
ACTR8_4	ACTR8	1484	1920	4126	4410	1159	709	695	899	458	478	477	247	926	668
ACTR8_5	ACTR8	1675	1818	4295	4614	785	941	441	407	294	142	167	395	669	288
ACTR8_6	ACTR8	1403	1291	2781	3194	497	681	548	657	199	397	123	454	544	606
AGGF1_1	AGGF1	1477	1612	4392	3833	3100	3411	2239	2790	1711	3050	2159	1954	2485	1772
AGGF1_2	AGGF1	1627	1952	4674	5029	4926	2991	2547	3710	2942	2452	2687	2567	4237	1673
AGGF1_3	AGGF1	1892	1580	3388	4348	2782	2955	2580	2417	1819	2743	2214	2011	3006	1416
AGGF1_4	AGGF1	1170	1479	3526	3875	2990	2309	1768	1863	1791	1873	1358	1479	2096	1782
AGGF1_5	AGGF1	1625	1763	4545	4305	3928	3001	2031	2927	2773	2591	2393	2510	2738	1818
AGGF1_6	AGGF1	1737	1908	3743	4848	3615	2635	2545	3351	1928	2500	2433	2125	3182	2004
AHCY_1	AHCY	1378	1732	4224	4410	3415	3603	2515	2271	2502	3362	2602	2259	2577	2426
AHCY_2	AHCY	955	1230	3338	4710	3963	4061	3361	3231	3067	3513	3154	2499	2685	1980
AHCY_3	AHCY	1488	1871	3557	3460	2526	2026	1819	1818	1689	1803	1731	1559	1769	1188
AHCY_4	AHCY	1023	1581	3851	4452	3512	2814	2359	2505	2219	2080	2319	1788	4628	1480
AHCY_5	AHCY	1697	1599	4259	5672	3556	3207	3175	2908	2549	2969	2650	2056	3932	2254
AHCY_6	AHCY	1745	1822	3969	5000	3608	3167	2234	2757	2294	2717	2157	2406	2849	2049
AICDA_1	AICDA	1441	1314	4118	3997	3167	2709	2154	2713	1958	2259	1879	2166	3356	1426
AICDA_2	AICDA	1844	2200	5606	6240	4582	4253	3899	3416	3636	4149	4734	3119	4837	2670
AICDA_3	AICDA	1455	1522	3422	4175	4126	3728	2592	2695	2324	2968	2296	2017	3733	1726
AICDA_4	AICDA	1153	1333	4179	4205	2613	3235	2350	2282	1932	3138	2811	2005	2627	1793
AICDA_5	AICDA	1153	1896	4581	5257	4591	3308	2484	3738	2704	3461	2589	3019	3256	1769
AICDA_6	AICDA	1740	2077	6208	6655	4248	5212	3472	4224	2602	4749	3326	3640	4991	2416
AKT1_1	AKT1	1737	1739	4644	3909	3666	2939	2496	3359	2518	2368	2612	2225	3603	2001
AKT1_2	AKT1	1008	1562	2885	3497	2566	2430	1702	2138	1351	2261	2280	2431	2581	1829
AKT1_3	AKT1	1271	1649	4219	4312	3022	2829	3115	2903	1949	2044	2192	2439	2285	1289
AKT1_4	AKT1	1305	1631	4332	5065	3177	3133	2631	2980	1568	2523	3140	2452	4112	2101
AKT1_5	AKT1	1339	1468	3878	3852	4450	2588	2261	2747	2714	2116	2057	1947	3610	1976
AKT1_6	AKT1	881	912	2661	2752	2518	2168	1998	1909	1814	2015	1498	1808	1910	980
ALDOA_1	ALDOA	1484	1810	1197	1484	39	233	248	124	78	168	191	91	314	153
ALDOA_2	ALDOA	1545	1917	1100	836	75	53	92	247	62	26	83	77	292	50
ALDOA_3	ALDOA	1022	1342	772	796	143	270	101	77	139	45	64	52	154	121
ALDOA_4	ALDOA	1301	1400	1026	1349	32	51	160	217	45	106	101	100	24	215
ALDOA_5	ALDOA	1206	2165	1149	778	116	159	19	173	91	87	18	126	254	58
ALDOA_6	ALDOA	1242	1512	987	973	117	270	129	71	62	228	24	41	167	23
ALDOC_1	ALDOC	1392	1167	2335	2279	1999	1828	1326	1434	1334	1633	1227	1091	1674	1074
ALDOC_2	ALDOC	1290	1552	2976	2512	2095	2728	1604	1789	1616	2078	1902	1664	1580	1022
ALDOC_3	ALDOC	1039	1692	3425	3510	2693	2281	1341	1567	1990	1982	1558	1718	2288	965
ALDOC_4	ALDOC	1355	1844	2634	4174	1854	3083	1714	1878	1194	2614	1614	1932	1338	1536
ALDOC_5	ALDOC	1043	1415	2627	3415	1360	2442	1561	1636	938	1764	1583	1178	1430	1624
ALDOC_6	ALDOC	1597	1853	3535	3988	2819	1835	1489	1786	1871	2135	1713	1476	1722	1547
ALG1_1	ALG1	1317	1572	3561	4651	453	190	211	205	111	30	34	18	541	39
ALG1_2	ALG1	1264	2020	3846	5100	879	1041	728	1025	579	600	707	560	1299	473
ALG1_3	ALG1	1413	2122	4111	4630	340	258	364	173	142	148	133	31	250	103
ALG1_4	ALG1	1399	1453	2010	2689	401	441	513	475	294	598	284	182	291	84
ALG1_5	ALG1	919	1139	2858	2417	108	90	48	126	15	181	37	15	24	85
ALG1_6	ALG1	965	1086	2954	3117	383	261	174	337	208	78	132	74	152	61
ALG2_1	ALG2	1247	1281	2015	2340	73	266	126	132	69	239	81	127	161	177
ALG2_2	ALG2	1714	1811	3150	3848	137	214	200	149	35	74	383	8	208	228
ALG2_3	ALG2	1568	1980	2381	3629	169	418	314	201	122	267	216	138	394	125
ALG2_4	ALG2	1118	1392	1742	2047	354	340	233	336	236	311	243	324	143	60
ALG2_5	ALG2	859	863	1207	1506	205	302	141	300	157	352	68	188	249	131
ALG2_6	ALG2	1414	1670	3468	3097	247	190	192	199	108	202	86	85	262	137
ALKBH1_1	ALKBH1	1320	1347	3531	4718	3466	3834	2983	3758	2369	3172	2973	2903	5236	2420
ALKBH1_2	ALKBH1	1633	1464	4129	5684	3303	4045	3466	3258	2415	3619	2962	2825	3509	2212
ALKBH1_3	ALKBH1	1702	1460	5405	6488	5054	4221	2837	3667	3705	4000	2751	2598	4791	2463
ALKBH1_4	ALKBH1	1641	1545	3508	4750	4335	2704	2406	2808	2745	2497	2547	2105	3772	2239
ALKBH1_5	ALKBH1	845	1609	3232	4066	2487	2791	2085	2354	1351	2456	2220	1504	3111	1622
ALKBH1_6	ALKBH1	1482	1968	4907	5360	3256	2924	2969	3223	2286	2343	2198	2877	3056	2704
ALKBH2_1	ALKBH2	1494	1660	4802	5952	4055	4317	3296	3550	3423	4367	3307	3186	3347	2077
ALKBH2_2	ALKBH2	1427	1692	3580	4383	3989	3502	2502	3338	2364	2905	2116	2678	3860	1252
ALKBH2_3	ALKBH2	1141	1489	3517	4154	3816	2714	2724	2080	2968	2544	2332	2098	2402	1645
ALKBH2_4	ALKBH2	1466	1977	4423	4885	3178	4363	2421	3287	2118	3795	2424	2393	3186	2016
ALKBH2_5	ALKBH2	1741	1842	4948	5581	3710	3607	2498	2903	2192	2994	2576	1930	4097	2483
ALKBH2_6	ALKBH2	1396	1786	4298	5224	3586	3734	2756	2697	1970	3003	2632	2146	2204	2289
ALKBH3_1	ALKBH3	1786	1851	4092	5556	3402	3778	3058	2747	2854	3098	2986	2457	3152	1839
ALKBH3_2	ALKBH3	1377	1473	4161	4218	3476	2928	2669	2976	2282	2390	3145	2849	3147	2062
ALKBH3_3	ALKBH3	1844	1837	4200	4101	2822	1844	1620	2232	1777	1639	1312	1421	3674	1375
ALKBH3_4	ALKBH3	1301	1394	4142	4769	3901	3376	2352	2759	2822	3023	2123	2359	3455	1687
ALKBH3_5	ALKBH3	1738	1722	5731	6306	4397	3885	3681	4208	3651	3396	3554	3173	3278	2309
ALKBH3_6	ALKBH3	1451	1801	4634	6103	3452	3463	2479	3730	2396	2629	2620	2380	3922	2354
AMN1_1	AMN1	1970	2095	5172	6511	5616	4275	3759	4296	4294	3883	4121	3401	4717	2434
AMN1_2	AMN1	1977	2285	5215	7031	4801	4488	3949	3969	3062	4280	3369	3302	4075	2435
AMN1_3	AMN1	1758	1970	5315	5691	5964	3950	4090	4793	4250	3378	4145	3976	5623	2291
AMN1_4	AMN1	1375	1622	4632	4248	3327	2790	2658	3202	2728	2822	2426	2646	3403	1714
AMN1_5	AMN1	1500	1514	2900	3495	2545	2411	1879	3146	1745	2029	2166	2189	2741	1713
AMN1_6	AMN1	1697	2054	4845	5717	4670	3855	2783	3410	2713	3342	2803	2811	4365	2068
ANAPC10_1	ANAPC10	1614	2026	1382	1471	151	226	162	187	72	202	92	143	119	22
ANAPC10_2	ANAPC10	1394	1376	2328	1849	1065	1265	948	1069	572	1308	797	530	623	365
ANAPC10_3	ANAPC10	1662	1921	1205	1471	178	335	259	156	95	353	357	78	172	133
ANAPC10_4	ANAPC10	1334	1768	2034	2003	152	150	114	101	135	156	247	80	82	252
ANAPC10_5	ANAPC10	1702	1690	2235	2514	471	87	133	207	304	5	95	81	115	22
ANAPC10_6	ANAPC10	1838	1842	2120	2714	979	835	629	449	598	766	581	339	98	244
ANAPC15_1	ANAPC15	1581	2042	3925	4797	1957	1357	432	669	1596	896	98	136	413	442
ANAPC15_2	ANAPC15	2011	2143	5332	5738	2151	1949	698	571	1271	1055	233	76	491	172
ANAPC15_3	ANAPC15	1366	1507	3469	2857	1533	1137	466	362	393	553	238	203	588	287
ANAPC15_4	ANAPC15	614	619	1466	1989	1413	936	824	1009	1009	681	806	691	1338	368
ANAPC15_5	ANAPC15	1691	1898	4298	5618	2224	2757	984	1520	1040	2272	608	608	381	664
ANAPC15_6	ANAPC15	1444	2080	4866	3902	4751	3368	2917	3827	3316	2744	2174	2926	2257	1423
ANAPC5_1	ANAPC5	1648	1704	1085	947	34	203	183	78	17	255	114	109	20	41
ANAPC5_2	ANAPC5	739	980	932	926	142	173	133	143	203	220	192	208	172	172
ANAPC5_3	ANAPC5	1665	2030	3441	3769	2095	1864	1014	1281	1083	1424	712	619	378	419
ANAPC5_4	ANAPC5	1412	1581	1206	952	135	139	125	229	246	144	41	137	20	83
ANAPC5_5	ANAPC5	1143	1516	1214	1998	1712	1360	1048	1093	1084	1296	1088	1059	840	661
ANAPC5_6	ANAPC5	1408	1687	1746	2921	1613	1702	1654	1551	1221	1218	1569	1005	2255	1091
ANGPTL2_1	ANGPTL2	1345	1596	4787	4614	4597	2847	2396	3323	2760	2759	2097	3564	4208	1588
ANGPTL2_2	ANGPTL2	1383	1456	4017	3517	3647	3396	2335	2735	2589	3395	2366	2753	1955	1539
ANGPTL2_3	ANGPTL2	1796	1814	4865	4876	3782	3512	3216	3357	2545	3897	3295	1924	3000	2041
ANGPTL2_4	ANGPTL2	1333	1469	3992	3789	3352	3235	2597	3862	2229	2984	2280	2892	3623	2576
ANGPTL2_5	ANGPTL2	1310	1296	4222	5366	3566	4073	2751	3188	2254	3476	1971	2529	4394	2018
ANGPTL2_6	ANGPTL2	1632	2175	5893	6024	5429	3571	3679	4826	3759	2744	3714	4040	4877	2141
ANKLE1_1	ANKLE1	1351	1533	3433	5038	3857	3737	2810	3002	2215	3276	2274	2072	2595	2024
ANKLE1_2	ANKLE1	1596	1872	3619	5373	3790	3716	3028	3093	2569	2983	2424	2346	1805	1791
ANKLE1_3	ANKLE1	1472	1540	3725	4167	2796	3569	2132	2601	1913	2902	2195	2454	2835	1692
ANKLE1_4	ANKLE1	910	1135	3468	2746	2932	1792	1726	2370	1950	1907	1676	1969	3072	1221
ANKLE1_5	ANKLE1	1171	1016	2001	2640	1730	1845	1749	1798	1231	1424	1845	1809	1622	849
ANKLE1_6	ANKLE1	1238	1273	2956	3577	2520	2070	1446	1843	1934	1840	1539	1327	1918	1491
ANKRD28_1	ANKRD28	1031	1014	3323	3525	1735	1894	1217	1530	1286	1993	974	1191	1403	1088
ANKRD28_2	ANKRD28	1194	1758	2847	5145	2490	3011	2510	2367	1590	2804	2445	1544	2256	1703
ANKRD28_3	ANKRD28	1706	1866	5013	4208	3852	2668	2502	2511	2537	2130	2488	2630	3206	1256
ANKRD28_4	ANKRD28	1605	1928	4394	3586	3770	2547	1732	2225	2462	2091	1615	2213	3395	1712
ANKRD28_5	ANKRD28	1482	1801	4751	4927	3720	3382	3123	3132	2224	2765	3177	2481	3574	1985
ANKRD28_6	ANKRD28	1650	1782	4256	4584	3055	3059	2967	2770	1885	2842	2350	2860	3116	2514
ANKRD44_1	ANKRD44	1332	1682	3766	4088	3051	2796	1890	2906	2783	2931	2023	1836	3281	2188
ANKRD44_2	ANKRD44	1235	1586	3446	4672	2605	2871	2648	2300	1959	2743	2399	1876	2669	1661
ANKRD44_3	ANKRD44	1733	2261	4413	6306	4102	3758	3077	2921	2641	3254	3030	2281	3246	2060
ANKRD44_4	ANKRD44	1412	1161	3743	5013	2400	3683	2820	1830	1536	2550	2209	1844	2331	2043
ANKRD44_5	ANKRD44	1900	2779	4182	3807	3787	2943	1843	2171	3114	2655	1994	2328	2133	1480
ANKRD44_6	ANKRD44	1562	1829	3218	3893	2271	2285	2500	2470	1474	1896	2101	1528	3043	1689
ANKRD52_1	ANKRD52	1506	1776	3962	5080	3581	3164	2922	3503	1514	2242	2703	1881	3211	1487
ANKRD52_2	ANKRD52	1747	2001	3677	5121	2808	3587	2388	2326	1849	3284	3228	1849	4172	2070
ANKRD52_3	ANKRD52	1835	1765	4494	6585	4550	3667	3400	3803	2077	2824	3250	2462	5067	2879
ANKRD52_4	ANKRD52	1580	1465	4367	4708	3896	3262	2536	3559	2895	2697	2875	2631	3826	2034
ANKRD52_5	ANKRD52	1458	1941	4055	5219	3531	3079	2361	3388	1744	2779	1877	1560	3556	2298
ANKRD52_6	ANKRD52	1498	2083	6175	6341	4332	4137	3522	3648	2702	2712	3571	2530	5762	3624
ANTXR1_1	ANTXR1	1596	2140	5479	5316	4396	4336	3439	3530	3110	4058	3672	2722	4562	2525
ANTXR1_2	ANTXR1	1604	1582	5429	5758	4409	4208	2697	3402	3070	3684	2783	3236	3433	2008
ANTXR1_3	ANTXR1	1549	1760	6105	5796	4468	3858	3281	4154	3564	3667	3454	3501	6201	2148
ANTXR1_4	ANTXR1	1821	1918	4536	5813	3995	4030	3653	4095	2885	3291	3265	2883	3522	2660
ANTXR1_5	ANTXR1	1783	1982	4542	4985	3931	3252	2909	3338	2445	2480	2890	2626	4468	2732
ANTXR1_6	ANTXR1	1570	2201	5609	6291	5078	4311	3704	4159	2870	3550	3431	3258	7048	2728
AP2S1_1	AP2S1	1398	1486	3343	4120	2445	2286	1661	1765	3355	2778	2275	2047	2563	1280
AP2S1_2	AP2S1	1613	1354	4388	3571	3327	2626	1992	1558	3772	3979	2321	2056	3112	958
AP2S1_3	AP2S1	1478	1822	2806	3294	1761	1686	1280	1310	1702	2799	1461	1403	1329	760
AP2S1_4	AP2S1	1722	1808	4494	4590	4378	3208	2343	2509	3905	4339	2884	3507	3196	1528
AP2S1_5	AP2S1	1664	2034	4469	3903	2862	2203	2050	2676	2570	2222	2014	2739	3038	802
AP2S1_6	AP2S1	155	107	139	311	116	67	57	42	0	86	101	31	0	0
APC_1	APC	1393	1424	5742	7827	8989	8388	6204	7003	28323	29688	14264	12813	3154	1582
APC_2	APC	1532	1640	5260	5853	5361	3514	2718	2929	6335	4469	4331	4075	2901	1235
APC_3	APC	1395	1373	5128	6189	3949	3426	3023	2827	4525	5190	3205	3485	3540	1317
APC_4	APC	1487	1555	3915	5542	4454	3003	2516	3177	4046	4078	4264	3945	2215	1236
APC_5	APC	1591	1643	5357	4959	5642	3160	2607	3614	6124	4314	3068	3331	2302	1015
APC_6	APC	1343	1614	3739	5226	4621	3284	2713	3448	5287	3877	3170	3073	1829	1641
APEX1_1	APEX1	1603	1731	5050	6467	4730	3822	3303	3337	2577	3389	3112	2523	4346	3133
APEX1_2	APEX1	1180	1576	3693	3091	3979	2335	2035	2514	2611	2163	1460	1873	2835	1433
APEX1_3	APEX1	1301	1888	4875	5121	5131	4282	3470	3847	3248	4367	3467	2413	4394	1890
APEX1_4	APEX1	1563	1785	3887	4752	3286	3096	2633	2413	1771	2378	2188	1772	3357	1819
APEX1_5	APEX1	1450	1648	4840	5690	3868	3504	3262	3438	2791	2181	2901	2729	4140	1733
APEX1_6	APEX1	1478	1657	3653	4823	3144	3245	2261	2847	1791	2638	1907	2170	2715	1651
APEX2_1	APEX2	1865	2168	3768	4095	2273	2594	2069	2070	1168	1651	1407	1247	2239	1267
APEX2_2	APEX2	1186	1487	3105	4107	2570	1956	1811	1731	1225	1587	1312	976	1814	928
APEX2_3	APEX2	1719	1710	2855	3291	2375	1903	1770	1568	1232	1454	1359	1246	2092	611
APEX2_4	APEX2	1313	1677	3789	3651	2336	2712	1737	2284	1398	1822	1092	1106	1461	973
APEX2_5	APEX2	1535	1623	3511	4201	2251	1939	1638	2066	1012	1348	1008	1195	1685	1922
APEX2_6	APEX2	1737	1954	2817	4138	1700	1942	1907	1398	850	1328	1295	1409	1222	1119
APLF_1	APLF	1156	1464	3930	5053	4232	2942	2523	3257	3151	2326	2632	2505	3493	1537
APLF_2	APLF	1699	1918	4234	4907	4329	3501	3090	3418	2563	3164	2896	3206	4176	1968
APLF_3	APLF	1363	1466	3886	4947	2840	2393	2700	2376	1929	2658	962	1753	2757	1662
APLF_4	APLF	2002	2638	4946	6499	4725	5777	4088	3883	3325	4611	3741	3346	3766	2938
APLF_5	APLF	1376	1342	3824	4859	3993	3175	2763	3061	2929	2696	3274	2613	3707	1893
APLF_6	APLF	1438	1405	3746	4988	3737	3024	2747	2717	2230	2588	3005	2202	4234	1834
APTX_1	APTX	1678	2178	4430	5323	3551	3551	2770	2597	1763	2692	2741	2019	2147	2080
APTX_2	APTX	1266	1711	4073	3473	3379	2548	1845	2772	2116	1914	2089	2200	1908	1222
APTX_3	APTX	1254	1879	4489	5300	3934	4317	3719	4025	3324	4004	4262	2611	3384	1671
APTX_4	APTX	1581	2156	5098	5048	4126	3512	3126	2838	2884	3067	2838	2267	3868	2122
APTX_5	APTX	1486	1765	4617	5130	3628	3428	3247	3024	2210	3434	3377	2237	2693	2154
APTX_6	APTX	1495	1400	4965	4115	3979	3310	2907	2732	2979	2386	3108	2307	4260	2203
AQR_1	AQR	1416	2156	540	989	470	521	237	253	272	433	350	158	408	198
AQR_2	AQR	1390	1825	1168	1410	752	460	685	792	344	504	808	817	1135	447
AQR_3	AQR	1489	1766	380	785	47	248	114	105	32	152	69	1	516	77
AQR_4	AQR	1581	1760	510	331	57	161	148	149	103	167	219	244	22	0
AQR_5	AQR	1264	1554	816	702	166	253	285	261	156	160	129	198	322	348
AQR_6	AQR	1590	2279	369	389	0	119	194	81	0	124	95	0	125	163
ARCN1_1	ARCN1	1328	1643	1737	2009	1163	1066	713	868	693	611	665	591	1237	402
ARCN1_2	ARCN1	1579	1860	313	317	273	95	85	321	209	9	66	238	149	76
ARCN1_3	ARCN1	1694	1913	866	1632	138	222	308	149	64	221	103	134	578	339
ARCN1_4	ARCN1	2096	2063	304	520	73	219	161	159	77	218	127	190	20	206
ARCN1_5	ARCN1	1160	1662	189	165	15	213	109	72	48	38	97	60	113	5
ARCN1_6	ARCN1	1255	1784	593	1203	213	579	434	460	207	565	324	337	283	259
ARID1A_1	ARID1A	1639	1727	3749	5172	3315	4346	3254	2934	2595	3039	2083	2809	2056	1467
ARID1A_2	ARID1A	1853	2387	5925	6526	6611	4022	3760	3745	4900	4703	4290	3545	3348	1832
ARID1A_3	ARID1A	1515	1812	4676	5774	5518	4640	3353	4481	3647	3886	2832	3390	3333	1651
ARID1A_4	ARID1A	1758	2085	5509	6570	5231	5283	3119	4376	4161	4460	3167	3507	3475	1767
ARID1A_5	ARID1A	1394	1885	5770	5268	4988	4426	3170	3837	3330	3077	2502	3366	2645	1691
ARID1A_6	ARID1A	1810	1770	4059	4903	4455	2690	2520	3436	3314	2195	2445	2275	3797	1213
ARID1B_1	ARID1B	1627	1785	5261	5653	4563	3404	2994	3831	2586	2592	2236	3221	3266	2005
ARID1B_2	ARID1B	1294	1597	3763	6480	3164	4098	3294	3587	1935	3389	3043	3049	2080	1898
ARID1B_3	ARID1B	2158	2194	6125	5988	5398	4207	3346	4550	3205	3596	3067	3337	4729	2616
ARID1B_4	ARID1B	823	1007	3336	3888	2596	2558	2375	2561	1904	2363	2372	2325	2281	1589
ARID1B_5	ARID1B	1380	1543	3948	4754	3200	3216	2765	2602	1793	2747	3007	2116	2935	2059
ARID1B_6	ARID1B	1254	1820	3556	5484	2537	3253	2365	2332	1306	2002	1666	1768	2684	1541
ARID2_1	ARID2	1139	908	2671	2559	2042	2359	1339	1410	2196	2146	1631	673	962	761
ARID2_2	ARID2	1710	1658	3043	3008	3824	2915	1423	2355	2920	3369	1446	2047	1722	803
ARID2_3	ARID2	1189	1660	4196	4415	3960	3039	2581	2647	3686	4163	2383	2289	2359	857
ARID2_4	ARID2	1374	1368	3186	3918	2834	3702	2272	2307	3211	3780	2351	2031	2424	1288
ARID2_5	ARID2	1718	1953	3518	4717	3627	2900	2343	2595	3158	3239	2538	1798	2527	885
ARID2_6	ARID2	1091	1360	2462	3097	2328	1891	1289	1492	2125	2418	1379	980	1132	769
ARID3A_1	ARID3A	2071	2319	5263	6824	5471	4219	3495	3871	3702	3881	2881	3219	5091	2307
ARID3A_2	ARID3A	1650	1746	4207	5494	3970	3379	2763	3332	2080	3060	2915	2014	2337	1580
ARID3A_3	ARID3A	1434	1880	3903	4853	3048	2808	2603	2425	1927	2243	2094	2031	3481	1680
ARID3A_4	ARID3A	1241	1365	3621	4714	2749	3853	2504	2763	2064	3489	3054	1847	3082	1897
ARID3A_5	ARID3A	1457	1553	4301	5033	3767	3561	2298	3167	3103	3139	2931	2857	3191	1377
ARID3A_6	ARID3A	2104	2207	5051	7033	5260	5007	4181	4129	3285	4032	4378	3663	4928	2823
ARID3B_1	ARID3B	2049	1537	3904	5321	3355	3330	1968	2740	2297	2503	1520	2021	3891	1777
ARID3B_2	ARID3B	1017	1108	2530	3686	2517	2519	1770	2007	1209	2130	1864	1666	1932	1296
ARID3B_3	ARID3B	1290	1633	5318	5436	4269	3776	3684	3917	2822	3504	3213	3538	4182	2920
ARID3B_4	ARID3B	764	1136	898	1410	539	660	650	564	357	548	455	292	818	460
ARID3B_5	ARID3B	1428	1850	3710	4320	3934	2747	1983	2328	2865	2245	2016	2029	3524	1028
ARID3B_6	ARID3B	2036	2084	3379	5570	3100	2647	2352	1870	1726	1907	1674	1619	2986	1201
ARID4A_1	ARID4A	1180	1329	3738	3979	3489	2124	2251	2844	2739	2178	2450	2505	2981	1124
ARID4A_2	ARID4A	1723	1660	5597	6816	5293	4537	4452	4583	4095	4390	4615	3586	4271	1857
ARID4A_3	ARID4A	1688	1842	5004	5106	4714	4056	3646	4013	3680	4498	3295	3602	3449	2365
ARID4A_4	ARID4A	1383	1417	3728	4738	2882	3233	2947	2914	2054	2936	2768	2056	2348	1645
ARID4A_5	ARID4A	1431	1703	4712	5376	4540	4708	3175	4471	3600	5446	4119	4139	3211	2103
ARID4A_6	ARID4A	1705	2202	5075	5853	4476	4584	3626	3145	3517	5202	4082	3105	2940	2427
ARID4B_1	ARID4B	1343	1751	6058	7421	6767	5099	4876	5140	4433	4976	4385	4519	3341	1990
ARID4B_2	ARID4B	1860	2218	6686	7806	6664	6043	4676	4942	4659	5274	5193	4257	3438	1234
ARID4B_3	ARID4B	1090	1603	4314	4613	2612	2552	2280	3627	2509	2057	2666	2584	1526	1219
ARID4B_4	ARID4B	1415	1510	4652	5436	4058	5077	3943	4244	2951	4644	3682	2831	1697	1570
ARID4B_5	ARID4B	1645	1646	4533	4963	4907	4050	3007	3578	3614	3636	3264	3142	2111	998
ARID4B_6	ARID4B	1483	1480	5204	6746	5625	5300	3223	3977	3862	5002	3276	3266	2852	1372
ARID5A_1	ARID5A	1513	1761	4514	5658	4370	3162	2625	3695	2992	3273	2763	3078	3265	2066
ARID5A_2	ARID5A	1664	1777	3454	4142	2751	3099	2561	2448	1910	2957	2567	1634	3716	1787
ARID5A_3	ARID5A	1831	2239	4666	6048	3997	4353	2866	3527	2565	3351	2890	2373	3967	2568
ARID5A_4	ARID5A	1396	1635	3742	5076	3536	2898	2199	2597	2728	1838	2323	2570	3678	2463
ARID5A_5	ARID5A	1200	1410	2557	4053	2458	2739	1972	2055	1715	2617	1618	1981	2770	2024
ARID5A_6	ARID5A	1719	2010	4975	6639	4310	4222	2443	3348	2781	3387	2427	3305	3168	2793
ARID5B_1	ARID5B	1682	1649	5026	4414	3352	2957	2359	3475	2454	2689	2514	2531	4175	1506
ARID5B_2	ARID5B	1618	1801	4346	5462	3784	4147	2873	3460	2438	3203	2489	2511	3451	1944
ARID5B_3	ARID5B	1793	1953	4916	5632	4380	3484	2353	2845	3442	3037	2100	1921	3750	2220
ARID5B_4	ARID5B	1716	1957	4644	4806	4368	3743	3411	4085	2733	3607	3021	3373	3567	2196
ARID5B_5	ARID5B	1915	2017	5382	5965	4460	3222	3210	3488	2723	3163	3029	3314	4597	2674
ARID5B_6	ARID5B	1191	1662	4802	4781	3796	3231	2343	3114	2814	3014	2096	2761	4442	2113
ARL2_1	ARL2	1237	1365	2299	2702	197	138	14	58	15	39	15	24	48	84
ARL2_2	ARL2	1113	1506	2848	3707	125	219	317	165	29	133	222	140	163	19
ARL2_3	ARL2	1637	1907	4589	4761	274	194	241	391	152	62	179	246	357	122
ARL2_4	ARL2	1828	2051	3894	5365	146	83	50	48	81	35	3	12	115	26
ARL2_5	ARL2	2100	2060	4969	5435	562	232	254	452	234	257	336	442	590	149
ARL2_6	ARL2	1715	1758	3236	4191	192	680	416	667	174	376	222	410	393	175
ARMC7_1	ARMC7	932	1237	3315	3476	434	386	315	382	242	248	384	413	558	122
ARMC7_2	ARMC7	1802	2072	3020	3154	383	385	188	208	118	255	57	145	195	20
ARMC7_3	ARMC7	1006	1261	1727	1929	183	173	135	235	72	79	254	103	596	130
ARMC7_4	ARMC7	1694	2278	3505	3069	286	141	140	272	77	90	203	160	262	116
ARMC7_5	ARMC7	942	1158	1107	1562	288	163	228	275	122	221	134	174	144	135
ARMC7_6	ARMC7	1817	2354	2566	2862	160	425	320	185	55	264	236	206	356	50
ARPC2_1	ARPC2	1398	1973	2269	2696	1008	697	809	932	362	487	599	360	2122	665
ARPC2_2	ARPC2	1472	1556	2808	2251	1464	1194	1023	1288	777	672	867	1032	1874	953
ARPC2_3	ARPC2	1434	1718	2422	1550	381	327	312	512	263	133	316	206	620	258
ARPC2_4	ARPC2	839	1323	1326	1891	149	401	332	341	47	158	125	194	309	435
ARPC2_5	ARPC2	1549	1787	2265	2729	920	335	553	558	216	62	469	181	1047	632
ARPC2_6	ARPC2	1718	1904	3257	3356	2364	1894	1713	1952	1118	1428	1232	1012	3231	1047
ARPC4_1	ARPC4	1257	1486	1538	1793	216	206	123	125	103	176	62	216	620	241
ARPC4_2	ARPC4	1261	2043	1850	2428	413	472	404	380	236	490	238	210	584	874
ARPC4_3	ARPC4	1465	1760	1869	2312	156	218	148	353	49	44	78	189	964	448
ARPC4_4	ARPC4	1376	1733	2076	2642	652	305	251	395	244	229	313	442	670	364
ARPC4_5	ARPC4	1358	1494	1731	1921	186	189	320	269	5	175	204	12	425	388
ARPC4_6	ARPC4	1652	1900	2211	3124	736	749	657	677	284	379	401	301	1145	827
ASCC3_1	ASCC3	1580	1937	3581	3775	454	222	260	489	104	71	193	289	1109	834
ASCC3_2	ASCC3	1113	1543	4354	4833	2205	2142	1848	1899	975	1003	981	864	2827	1295
ASCC3_3	ASCC3	1751	2229	3569	4380	322	492	393	408	146	256	313	156	1281	1485
ASCC3_4	ASCC3	1534	1594	2688	4077	654	732	490	626	348	569	413	336	1634	1161
ASCC3_5	ASCC3	1541	1400	3483	4168	938	1108	993	993	603	1249	1051	546	1247	1019
ASCC3_6	ASCC3	1903	1978	4216	4811	2148	1597	1330	1766	1379	1278	1523	1136	2566	1515
ASF1A_1	ASF1A	1282	1260	3296	3691	2036	2176	1759	2214	1115	1544	1383	1306	2188	1633
ASF1A_2	ASF1A	1196	1563	2995	3888	1987	2251	1720	1926	979	1496	1441	985	2372	1952
ASF1A_3	ASF1A	1750	2063	3948	5124	3183	3399	2741	2676	1794	1994	2126	1861	2863	1953
ASF1A_4	ASF1A	1487	1656	3890	3877	2535	1819	2421	2174	1407	1366	1717	1618	2646	1425
ASF1A_5	ASF1A	1306	2058	5813	5094	4170	3125	2349	2643	1981	1441	2886	2042	3235	2152
ASF1A_6	ASF1A	1705	2460	5989	5852	4531	4058	3041	3451	1948	2340	2632	2567	4977	2700
ASF1B_1	ASF1B	1601	1710	5953	5536	4659	4293	2516	3592	3211	3442	3048	2641	4492	2397
ASF1B_2	ASF1B	1755	2110	4016	7059	3615	3562	3153	3152	2160	2580	3040	2730	3712	2224
ASF1B_3	ASF1B	1786	1935	4271	6051	4264	3889	2830	3020	2694	3200	3116	2316	4542	2601
ASF1B_4	ASF1B	1250	1536	3707	4683	3943	2875	2220	2643	2363	2321	2440	2576	3091	1728
ASF1B_5	ASF1B	1196	1134	3647	4240	2915	3236	2388	2870	1719	2935	2304	2213	3002	1753
ASF1B_6	ASF1B	1504	1789	3882	5346	4354	2890	2724	3553	3092	2880	2827	2156	4342	2079
ASH1L_1	ASH1L	1862	2184	5471	6959	4911	3939	3322	4032	3767	3397	3262	2900	3806	2608
ASH1L_2	ASH1L	1369	1256	3532	3607	2701	2619	1879	2392	1784	1819	1842	1881	2593	1284
ASH1L_3	ASH1L	1546	1819	4714	5685	3914	4229	2668	3088	2340	3518	3217	2541	2806	2167
ASH1L_4	ASH1L	1611	1598	4103	5018	2940	2847	2944	3177	1583	2189	2499	2372	2703	1676
ASH1L_5	ASH1L	1248	1299	3225	3235	2801	2011	2140	2113	2250	1815	1956	1794	3343	1046
ASH1L_6	ASH1L	1814	1554	4954	5425	4196	3085	3299	3481	2702	2524	2967	2125	3134	1926
ASZ1_1	ASZ1	1747	2136	5635	6737	3892	4462	3973	3545	2568	4115	3636	3290	3737	2639
ASZ1_2	ASZ1	1423	1959	4776	6312	4142	4446	3683	4501	3370	4573	4155	3552	4371	2026
ASZ1_3	ASZ1	1539	1740	4932	5036	4103	3753	2759	3883	2743	3667	2634	2945	4024	1649
ASZ1_4	ASZ1	1555	2061	5645	6528	5374	4238	3654	4255	3842	3306	2783	3516	4667	2361
ASZ1_5	ASZ1	1174	1271	3138	3552	2770	2862	2171	2326	1991	2354	2001	1431	2532	1458
ASZ1_6	ASZ1	1989	2374	5521	7534	6159	5331	3777	4090	3848	5250	4839	3061	4814	2603
ATF2_1	ATF2	1056	1742	4165	4348	3411	3408	2620	2540	2523	2745	2478	1600	3284	1497
ATF2_2	ATF2	1631	1700	5016	5879	4169	4812	3567	3295	2738	3526	3288	2741	4582	1469
ATF2_3	ATF2	1465	1555	3466	4008	3206	2672	1910	2530	2515	2102	2343	1666	1879	1618
ATF2_4	ATF2	1408	1485	4161	4577	3682	3376	2761	2848	2846	3032	2180	2161	5232	1971
ATF2_5	ATF2	1267	1968	5007	5380	2991	4393	3451	2759	2133	4178	3460	2686	3169	2208
ATF2_6	ATF2	1482	1576	3827	4440	3523	2912	2678	3107	2470	1967	2257	2470	2884	1725
ATM_1	ATM	1976	2389	5217	4671	5040	3869	2143	2299	3249	3507	1062	1064	1364	532
ATM_2	ATM	1551	2053	4597	6221	4265	3973	1584	1813	3083	3339	568	543	399	486
ATM_3	ATM	1466	1539	3402	5340	3223	3941	2213	1864	1957	2737	645	723	410	457
ATM_4	ATM	1693	1973	5279	5926	3304	3028	1890	2074	1725	2283	620	574	676	445
ATM_5	ATM	1910	2211	6780	6469	5250	3445	2078	2299	3273	2456	885	657	1323	316
ATM_6	ATM	1522	1805	5389	5301	4385	3185	2081	2219	2768	2672	1400	955	675	562
ATP23_1	ATP23	885	1093	3351	3249	2406	1893	2096	2065	1634	1923	1820	1911	2729	1130
ATP23_2	ATP23	1801	2086	5327	6589	4798	5128	3729	4253	3566	4971	4246	3279	6500	2794
ATP23_3	ATP23	1390	1796	4367	4522	3659	2710	2436	3017	2939	2477	1945	2764	3844	1494
ATP23_4	ATP23	1612	1757	4493	4663	2839	3059	2742	2520	1933	2926	2680	2116	3026	1170
ATP23_5	ATP23	1065	1602	1919	3783	1453	2191	2271	1828	1510	2176	2593	1895	1736	1747
ATP23_6	ATP23	1451	1852	3186	4568	2436	2655	2480	2362	1773	2421	2287	2197	3042	1732
ATP2A2_1	ATP2A2	1587	1777	2619	4464	149	209	280	175	46	94	213	16	263	480
ATP2A2_2	ATP2A2	1368	1852	2016	2540	291	185	74	53	65	40	32	37	188	160
ATP2A2_3	ATP2A2	1495	1767	2299	2996	608	619	844	786	228	449	596	403	786	442
ATP2A2_4	ATP2A2	1645	2065	2625	2435	105	311	155	304	108	194	49	109	143	320
ATP2A2_5	ATP2A2	1284	1825	2300	2183	374	118	407	244	175	68	256	58	403	211
ATP2A2_6	ATP2A2	1242	1877	1366	1634	294	275	246	263	206	168	104	44	600	229
ATP5PB_1	ATP5PB	1037	1391	2924	4938	2458	1871	2568	2722	1489	1308	2067	1827	2469	1838
ATP5PB_2	ATP5PB	1489	1552	5344	5341	3617	3639	2988	2969	1641	2596	2680	2475	3698	2272
ATP5PB_3	ATP5PB	2370	2504	5446	7204	4738	4159	3734	4259	2660	2925	3624	2956	4693	2590
ATP5PB_4	ATP5PB	1859	1849	4040	4810	3028	2980	2452	3511	1787	1810	2402	2013	3837	1849
ATP5PB_5	ATP5PB	1204	1026	2888	2511	1781	1736	1170	1631	982	1330	977	1141	2015	1442
ATP5PB_6	ATP5PB	1394	1202	3113	3425	2318	2490	1705	2148	1654	1829	1655	1800	2323	1395
ATP6AP1_1	ATP6AP1	1663	1842	3492	4225	1910	1356	939	1496	821	820	808	1022	4952	2430
ATP6AP1_2	ATP6AP1	1775	1769	3473	4442	2349	1924	1695	1816	1479	1610	1737	1273	4641	1680
ATP6AP1_3	ATP6AP1	1689	1770	3767	3348	1536	1219	1022	1040	757	773	859	577	3810	1255
ATP6AP1_4	ATP6AP1	1503	2191	3435	4157	1283	1347	886	1060	710	809	927	761	2657	1936
ATP6AP1_5	ATP6AP1	952	828	2695	2778	1019	955	1287	1014	627	555	956	493	3018	1233
ATP6AP1_6	ATP6AP1	857	1123	2519	2728	1569	1003	1057	1517	1200	706	1556	1200	1968	1525
ATR_1	ATR	1304	1596	3391	3030	631	578	328	466	466	540	511	113	359	62
ATR_2	ATR	1622	1468	3690	5183	4363	3009	3082	2817	2533	2070	2451	2088	1908	448
ATR_3	ATR	1324	1500	2925	3127	326	219	188	223	209	110	140	147	235	78
ATR_4	ATR	1115	1202	3467	3230	325	168	119	240	192	142	0	159	81	441
ATR_5	ATR	1739	2250	3345	3969	597	833	375	271	326	685	357	189	73	96
ATR_6	ATR	1117	1396	3223	3044	862	906	660	820	434	428	365	873	366	192
ATRIP_1	ATRIP	1645	2085	3737	3743	153	68	121	102	47	19	28	0	25	1
ATRIP_2	ATRIP	1924	2166	5180	5128	2754	2181	1560	2023	1395	1594	1439	1397	1387	430
ATRIP_3	ATRIP	1871	2100	4401	5681	3047	2387	1563	1871	1750	1609	1596	1418	1419	1019
ATRIP_4	ATRIP	1882	2056	4948	4593	1368	1096	1044	1022	769	923	633	756	694	380
ATRIP_5	ATRIP	1706	1717	4205	4465	2371	2410	1462	1670	1302	1759	1297	1525	1329	713
ATRIP_6	ATRIP	1841	2046	3958	4851	1801	2048	1479	1790	924	1445	1027	1065	521	846
ATRX_1	ATRX	963	1175	3237	2783	1673	1062	1328	1317	849	797	1056	592	1287	894
ATRX_2	ATRX	1195	1326	4542	4484	3439	3445	2290	3826	2315	2431	2552	3166	3131	2414
ATRX_3	ATRX	1905	2045	4285	4281	1679	2103	1527	2078	699	838	988	508	2752	1094
ATRX_4	ATRX	1331	1487	2739	2195	1509	1141	955	1094	789	614	604	782	1629	915
ATRX_5	ATRX	1308	1355	2864	3523	1681	1991	1045	1532	833	1210	986	768	1924	1186
ATRX_6	ATRX	1460	1848	3838	4347	2081	1669	1380	1753	771	819	592	453	2337	832
ATXN3_1	ATXN3	2147	2024	5491	5512	4738	4196	4246	4442	3284	3877	3946	4189	4374	2456
ATXN3_2	ATXN3	1355	1453	3449	5041	3629	3351	2502	2715	2186	2668	3209	2048	2740	1722
ATXN3_3	ATXN3	1727	1918	5060	5807	3878	4289	3400	3938	2834	3202	2973	2545	3641	2587
ATXN3_4	ATXN3	1340	1660	4240	6385	3562	3651	3374	2873	2483	3455	3947	2732	2497	4514
ATXN3_5	ATXN3	1281	1657	4378	4935	4994	3431	3120	3407	2931	3525	2957	3211	3831	1901
ATXN3_6	ATXN3	1772	1756	5540	6959	5691	5511	4410	4375	4517	4648	4098	3573	3894	2989
AURKA_1	AURKA	1096	1520	346	334	205	0	86	171	75	20	78	67	0	60
AURKA_2	AURKA	1408	1409	896	1158	854	850	230	431	648	599	264	510	315	370
AURKA_3	AURKA	1457	1733	515	1010	259	377	195	377	111	307	214	227	443	100
AURKA_4	AURKA	1483	1773	196	328	20	172	50	108	18	251	25	80	0	108
AURKA_5	AURKA	1165	1489	1125	1092	453	641	504	577	406	552	530	399	201	272
AURKA_6	AURKA	1272	1747	922	1397	592	519	338	400	509	316	347	150	306	112
BABAM2_1	BABAM2	1622	1832	5404	6635	5698	4726	4267	4350	5084	5852	4549	3256	4524	3358
BABAM2_2	BABAM2	1482	1653	4958	5351	4710	3919	2858	3720	4003	4361	3158	3465	3786	2455
BABAM2_3	BABAM2	1443	1950	4643	4920	4713	3607	3000	3632	4751	4703	2562	3861	5584	2685
BABAM2_4	BABAM2	1381	2022	4694	6591	4899	4810	3015	3294	4729	5141	3479	2624	4467	2705
BABAM2_5	BABAM2	1161	1712	4266	5213	4100	4793	3745	3145	4440	5221	3699	2858	2894	2491
BABAM2_6	BABAM2	991	928	2719	3250	1959	3034	2123	1741	1812	3219	1939	1188	2404	1781
BANF1_1	BANF1	1704	1952	3256	4331	318	613	463	448	141	552	275	206	574	294
BANF1_2	BANF1	1007	1062	206	265	0	118	70	0	0	82	56	1	0	5
BANF1_3	BANF1	1916	2135	2233	2814	68	411	175	94	12	318	77	53	281	273
BANF1_4	BANF1	1401	1472	501	498	0	0	12	32	0	7	0	0	0	85
BANF1_5	BANF1	1532	1716	1609	1295	66	147	137	259	91	124	104	244	133	165
BANF1_6	BANF1	1621	2029	1292	1575	120	146	0	60	118	145	24	50	6	112
BAP1_1	BAP1	1494	2117	4567	5093	3761	2992	2173	3190	3058	3181	2548	2165	2497	1644
BAP1_2	BAP1	1731	2086	4695	6160	3392	2890	1678	2058	2147	2274	1860	1544	2779	1436
BAP1_3	BAP1	1678	1889	4177	5010	2220	2376	2129	2126	2150	1793	2101	2181	1964	1256
BAP1_4	BAP1	1885	2233	4777	4605	3148	1740	1844	2110	2476	1877	1739	1433	3177	1222
BAP1_5	BAP1	1547	1476	2740	3596	2169	1518	1191	1579	1775	1269	1098	1080	1658	1216
BAP1_6	BAP1	1730	2025	3425	3861	2535	1903	1864	1611	1867	1560	1092	1455	2096	843
BARD1_1	BARD1	1400	1822	3401	3642	1672	1224	556	951	879	658	391	425	544	107
BARD1_2	BARD1	1415	1483	3524	4709	2156	2395	1264	1212	1295	1831	693	454	864	448
BARD1_3	BARD1	1078	1314	3577	3514	2064	1635	1114	1179	1216	884	891	995	893	483
BARD1_4	BARD1	1208	1270	3189	3417	2112	1942	612	1039	1158	909	338	449	587	374
BARD1_5	BARD1	1669	1318	3046	5168	1484	1692	823	817	867	1055	320	232	902	362
BARD1_6	BARD1	1620	1507	3816	3699	2007	1448	1173	1257	1051	1019	794	431	630	212
BAZ1A_1	BAZ1A	1267	1769	4507	4544	3587	2897	2137	2758	2301	2336	2098	2683	5286	2924
BAZ1A_2	BAZ1A	1484	2013	3376	4565	3927	3010	2349	2821	2314	2367	2046	2386	3712	2342
BAZ1A_3	BAZ1A	1478	1511	3749	4651	2135	3868	2791	2364	1384	3309	2099	1968	3631	2293
BAZ1A_4	BAZ1A	1512	1664	4077	4492	3109	3173	2243	2143	2107	2652	1828	1597	2175	1627
BAZ1A_5	BAZ1A	1249	1572	4296	4662	3139	3059	2683	2680	1964	2826	2492	1933	4790	2247
BAZ1A_6	BAZ1A	1241	1231	3405	4395	3217	2999	2101	2695	2156	2787	1922	1770	3723	1563
BAZ1B_1	BAZ1B	1422	2028	5445	5088	3589	2389	2372	2679	2130	1738	1697	1821	3100	1840
BAZ1B_2	BAZ1B	1489	1887	3209	3716	2213	2252	1918	1969	1097	1591	1012	1338	2238	1147
BAZ1B_3	BAZ1B	1304	1406	3545	3881	1796	2088	1865	1608	891	1475	1173	1014	1835	1569
BAZ1B_4	BAZ1B	1592	1910	3954	5309	2870	2533	2546	2508	1904	1603	1798	1666	2635	2447
BAZ1B_5	BAZ1B	1461	1614	4030	4090	2959	2364	1667	1682	1323	1676	1416	717	2940	1186
BAZ1B_6	BAZ1B	1387	1673	4189	5098	3594	2981	2660	2973	1920	1785	1959	1608	2425	1417
BAZ2A_1	BAZ2A	1370	1948	4217	5895	3414	3766	2965	3089	2443	2155	2378	1934	4026	2725
BAZ2A_2	BAZ2A	1541	1623	3384	4585	2821	2323	2793	2199	1701	2355	2584	2019	2484	2126
BAZ2A_3	BAZ2A	1161	1392	3927	3720	4021	2220	2051	2697	2017	1846	1482	2115	2453	1464
BAZ2A_4	BAZ2A	1652	1857	4612	5194	4304	3834	2997	3001	2253	2865	3236	2615	4686	2517
BAZ2A_5	BAZ2A	1408	1608	3056	2983	2796	1581	1229	2240	1745	1402	1344	1447	1954	839
BAZ2A_6	BAZ2A	1354	1411	3969	5346	3853	3523	2771	3291	2331	3029	2587	2305	3191	2427
BAZ2B_1	BAZ2B	1662	1617	4173	5162	3544	2810	2791	2443	2261	2098	2364	2477	3921	1018
BAZ2B_2	BAZ2B	1144	1271	2944	4636	2915	3441	2476	2049	1985	2725	2553	1434	2225	1533
BAZ2B_3	BAZ2B	1567	2092	5067	5442	3893	3850	3059	3461	2702	3691	2669	2984	4503	1852
BAZ2B_4	BAZ2B	842	956	2548	3523	2243	2385	1593	1412	1274	2129	1326	966	1803	2130
BAZ2B_5	BAZ2B	1456	1609	5160	6355	3963	4491	3190	3984	2648	3993	3142	2941	3386	1914
BAZ2B_6	BAZ2B	1486	1562	3947	5086	3583	3283	2471	2164	2224	2818	2422	2029	3851	1837
BCAS2_1	BCAS2	1451	1868	2777	2745	1220	824	615	1041	792	745	756	643	1063	459
BCAS2_2	BCAS2	1865	2311	3275	4318	1105	1217	1199	845	617	803	588	652	677	1286
BCAS2_3	BCAS2	1956	1802	2843	2603	455	330	306	350	176	394	229	275	486	185
BCAS2_4	BCAS2	2012	1967	2186	2745	776	342	415	443	332	196	465	404	560	320
BCAS2_5	BCAS2	1456	2126	2747	3745	1380	1375	1370	1178	728	1607	1460	1206	2032	943
BCAS2_6	BCAS2	1468	1661	2015	2403	523	917	593	640	325	728	358	324	244	295
BCCIP_1	BCCIP	1316	1619	2283	3354	1437	1166	1235	898	615	699	1445	1025	798	1167
BCCIP_2	BCCIP	1542	2157	2512	2856	553	330	283	315	268	352	206	321	950	256
BCCIP_3	BCCIP	1938	1736	3245	4638	718	634	682	748	325	456	369	461	1770	887
BCCIP_4	BCCIP	1444	1592	1471	2479	310	120	79	152	87	0	101	28	334	125
BCCIP_5	BCCIP	1395	1766	3274	4144	2283	2067	1583	1788	1604	1889	1312	1203	2852	2033
BCCIP_6	BCCIP	1262	1377	1524	1615	72	69	118	137	1	0	67	22	335	130
BHLHE40_1	BHLHE40	1459	1684	4854	4555	3888	3194	2988	3694	2924	2866	2985	3675	3713	3297
BHLHE40_2	BHLHE40	1182	1881	4939	5121	4062	3665	3103	3908	3063	3119	2737	2846	3163	2873
BHLHE40_3	BHLHE40	2004	1794	4732	6402	4897	5004	3519	4416	3669	4765	3701	3055	5105	2228
BHLHE40_4	BHLHE40	1628	1628	4443	4328	3038	3454	2087	2860	1946	2651	1582	2233	2844	2122
BHLHE40_5	BHLHE40	1323	1199	3624	3826	3622	3184	2894	2593	2731	2296	2387	2210	2664	1937
BHLHE40_6	BHLHE40	1614	2204	4543	5488	3936	4292	3535	2712	2058	3426	3701	3264	3559	1741
BIRC5_1	BIRC5	1188	1336	1151	1347	208	101	213	201	207	69	68	194	97	198
BIRC5_2	BIRC5	1187	1857	1417	1908	469	355	396	277	283	236	211	241	1307	346
BIRC5_3	BIRC5	1406	1645	1337	2214	488	503	526	381	347	329	448	451	710	745
BIRC5_4	BIRC5	1214	1270	1378	1299	86	131	74	34	55	71	11	40	129	45
BIRC5_5	BIRC5	1380	1264	1663	1967	68	112	110	62	34	29	9	40	408	266
BIRC5_6	BIRC5	1208	1462	1839	2055	311	169	241	198	124	88	70	183	942	77
BLM_1	BLM	1583	1670	4579	5377	2540	3404	2730	3083	1458	2202	1749	1424	3530	1822
BLM_2	BLM	1656	1815	4492	4725	3433	2850	1819	2086	1556	1956	1134	928	2468	1569
BLM_3	BLM	1790	2135	4745	6492	4757	3527	3265	3416	2756	2870	1872	1644	4186	2398
BLM_4	BLM	1955	2336	5748	7493	4680	5505	3788	3628	3090	4292	3054	2511	5546	3605
BLM_5	BLM	1649	2016	4668	5072	3498	2427	2948	2991	2350	1807	1900	1685	4176	1914
BLM_6	BLM	1800	1702	3761	5185	2482	3341	1944	2812	1964	2286	1256	1689	2460	1895
BMS1_1	BMS1	1863	2228	2416	2331	1051	808	743	656	485	399	840	253	1538	518
BMS1_2	BMS1	1887	2167	1942	2251	1404	644	852	746	698	654	679	763	1123	273
BMS1_3	BMS1	1223	1539	2134	1981	1701	1398	836	1136	941	1010	573	868	1046	627
BMS1_4	BMS1	1306	1539	1895	1578	749	427	360	485	332	348	494	614	855	179
BMS1_5	BMS1	972	1199	1276	1923	637	625	642	434	241	507	553	590	404	632
BMS1_6	BMS1	1184	1641	1665	1335	411	447	202	185	192	252	297	260	133	255
BOD1L1_1	BOD1L1	1104	1650	3591	4350	2610	3059	2366	2724	1928	2461	2095	2267	1768	1109
BOD1L1_2	BOD1L1	1696	1705	4851	4977	3969	3429	2464	3331	2718	2352	1824	2335	2467	1047
BOD1L1_3	BOD1L1	1330	1710	3882	4821	3640	2734	2419	2487	2192	2637	1276	1562	961	1081
BOD1L1_4	BOD1L1	1469	1559	3817	5672	3816	3233	2481	2442	2313	2386	2443	1587	2968	1962
BOD1L1_5	BOD1L1	1555	1798	4799	5463	3154	3258	1903	2286	1673	1968	1351	1361	1722	901
BOD1L1_6	BOD1L1	1853	1865	5573	6302	4222	4380	3037	3586	2599	3339	2479	2390	2525	1406
BPHL_1	BPHL	813	912	3023	2612	3621	2159	1739	2557	2233	1687	1622	2228	3132	1112
BPHL_2	BPHL	1461	1629	4543	4940	4315	3848	3174	3573	2866	4004	4085	2585	3473	1988
BPHL_3	BPHL	1734	1690	4456	5336	3470	3709	3275	3616	3281	3301	3471	2643	4435	1887
BPHL_4	BPHL	1505	1702	4690	4429	3912	3535	2939	2694	2185	3657	2549	2450	3403	1298
BPHL_5	BPHL	1822	1632	4287	5525	3677	3883	2939	3481	2804	2804	2766	2891	3308	2603
BPHL_6	BPHL	1670	2225	6066	6459	4860	3981	2906	4149	2712	3839	3196	3516	5356	1937
BRAT1_1	BRAT1	1159	1102	2643	2730	929	553	795	613	864	545	787	452	1009	279
BRAT1_2	BRAT1	1789	1743	3270	3991	883	1064	665	919	699	1021	848	593	1238	335
BRAT1_3	BRAT1	1902	2408	3679	4465	430	148	98	173	112	63	11	58	140	177
BRAT1_4	BRAT1	1567	1982	2947	3406	564	842	533	593	370	588	759	396	429	379
BRAT1_5	BRAT1	1374	1725	4157	4594	2940	2557	1590	2141	2143	2643	1854	2011	3012	1319
BRAT1_6	BRAT1	1390	1606	3577	3287	887	621	458	841	594	452	466	756	869	649
BRCA1_1	BRCA1	1113	1494	2706	2935	2128	1487	859	735	769	1480	809	531	520	636
BRCA1_2	BRCA1	1244	1534	3045	4700	2703	1773	1494	1311	1480	1288	1276	812	310	381
BRCA1_3	BRCA1	1495	1971	4703	4902	3363	2781	846	1030	2167	1502	367	670	787	454
BRCA1_4	BRCA1	1486	1881	4045	5807	1853	2573	694	584	1127	1962	219	254	299	267
BRCA1_5	BRCA1	1750	1657	3839	5169	2499	1362	470	439	934	688	293	307	347	233
BRCA1_6	BRCA1	1894	2234	4877	4868	3914	2799	1573	1648	2136	2028	963	1105	1135	340
BRCA2_1	BRCA2	1488	1942	2691	3410	1298	1490	866	1009	872	993	497	642	814	413
BRCA2_2	BRCA2	1524	1551	3117	4218	1521	1350	730	537	788	981	515	421	495	148
BRCA2_3	BRCA2	1462	1786	3057	4178	2032	2136	488	801	892	1958	342	255	785	198
BRCA2_4	BRCA2	1435	2017	4760	4665	2610	1535	770	978	1170	976	665	934	623	785
BRCA2_5	BRCA2	1406	1526	4186	4132	2995	2406	602	1084	1602	1396	625	402	480	265
BRCA2_6	BRCA2	1231	1550	3487	4145	2092	1725	375	596	1000	1065	180	259	491	191
BRCC3_1	BRCC3	1176	1056	3196	3602	2610	2322	1822	1687	3197	2890	2209	1695	1692	1648
BRCC3_2	BRCC3	1513	1309	6058	5846	5568	5019	4164	3994	5453	6297	4897	4048	5053	3290
BRCC3_3	BRCC3	1174	1452	4729	4425	3971	3054	2884	3255	3593	3872	3439	3249	4448	2057
BRCC3_4	BRCC3	1555	1815	4537	6812	4849	4802	3456	4373	3110	4514	3414	3547	4040	2820
BRCC3_5	BRCC3	1430	1702	3841	4860	3832	4319	3020	3798	4192	4721	3365	3216	4091	2444
BRCC3_6	BRCC3	1227	1490	3929	5694	3662	3960	2921	2829	3264	4178	3765	2495	3443	2542
BRD1_1	BRD1	1689	1724	5383	5927	6060	3730	3142	4534	5086	5173	3613	4568	3369	2145
BRD1_2	BRD1	1684	2000	5755	6199	6227	5078	3684	5159	6306	5693	4313	4908	3872	1750
BRD1_3	BRD1	1561	1282	4044	4102	5154	3200	2852	4109	5633	4609	3708	3880	3331	813
BRD1_4	BRD1	1185	1261	4025	4491	3634	4834	2860	3125	3175	6180	2952	2650	2609	1019
BRD1_5	BRD1	1389	1599	3610	5494	3582	3200	2554	2797	3078	4065	3035	2543	3408	2763
BRD1_6	BRD1	1150	1146	3192	4315	3818	3746	2813	2891	3660	5159	3249	2903	3420	1612
BRD2_1	BRD2	1517	1897	4398	5235	3022	2630	1816	2958	1525	1676	1591	1039	1397	1515
BRD2_2	BRD2	1472	1917	3335	4272	1990	1825	1829	1521	1206	1456	1357	974	1291	863
BRD2_3	BRD2	1930	2322	5050	5592	2609	2567	2279	2518	1148	1659	1465	1402	1496	1114
BRD2_4	BRD2	1400	1776	4255	4989	2906	2798	1981	2664	1654	1539	1927	1350	1513	1087
BRD2_5	BRD2	1395	1394	3016	3937	2166	1606	1711	1457	986	1570	1017	738	1230	661
BRD2_6	BRD2	1810	1708	3225	4195	1121	1933	1094	1288	413	1245	763	703	963	269
BRD3_1	BRD3	2441	2364	6321	7451	5635	5548	4376	4170	3161	3853	4115	3200	5230	2826
BRD3_2	BRD3	1485	1590	4693	5809	4993	3853	2666	3264	3086	3035	2208	2501	3814	1970
BRD3_3	BRD3	1820	1998	5331	5344	4129	3361	2896	3725	2894	2836	2639	2282	4327	2423
BRD3_4	BRD3	1522	1758	4614	4331	3856	3624	2177	3132	2692	2736	1877	2525	3106	1571
BRD3_5	BRD3	1399	1669	4027	4711	3522	2468	2307	2680	1966	2126	1945	2020	3436	2154
BRD3_6	BRD3	1385	1609	3113	3299	2285	1864	1715	1914	1335	1715	1911	2076	1740	1186
BRD4_1	BRD4	839	1331	1925	2974	1372	1705	1376	1225	798	1011	1346	981	2801	2614
BRD4_2	BRD4	1773	1739	3517	3218	2281	1935	1111	1209	1479	1186	951	1233	2490	1553
BRD4_3	BRD4	1822	2270	2480	2694	919	1037	1011	932	551	830	1066	674	3233	1960
BRD4_4	BRD4	1980	2037	2445	3207	1552	2118	1320	1163	997	2198	1431	824	2446	2097
BRD4_5	BRD4	1216	1654	2224	3304	1171	1306	1063	915	776	733	923	519	2613	1645
BRD4_6	BRD4	1269	1700	1966	2187	1424	1167	623	1073	1135	545	447	830	2601	947
BRD7_1	BRD7	1967	2222	4642	5880	4933	4559	3613	3457	4503	4624	3913	3415	2751	2253
BRD7_2	BRD7	2021	1933	5246	5756	4542	4541	2931	3743	3958	4324	3658	3622	3856	1509
BRD7_3	BRD7	1962	2003	5446	6344	6082	5582	4130	3947	6193	7359	5063	3976	4297	2781
BRD7_4	BRD7	1375	1436	4148	5370	5000	4931	3614	3925	4696	6330	4323	3405	2101	1444
BRD7_5	BRD7	1268	1835	3913	5129	4183	3926	2826	3287	3702	5172	2919	3019	2527	1362
BRD7_6	BRD7	1415	1752	4384	6520	4964	4815	3613	3377	4434	6780	3487	3711	2604	1220
BRD8_1	BRD8	1587	1685	2927	3129	2282	1884	1795	2003	1405	1660	1692	1250	1958	1258
BRD8_2	BRD8	1370	1944	2853	4132	2340	2047	1692	1731	1124	1823	1794	1341	3320	1178
BRD8_3	BRD8	1465	1430	1858	2810	1015	1240	811	830	572	1028	686	814	1778	1043
BRD8_4	BRD8	1164	1568	1989	2459	1722	1457	1096	989	907	1065	1138	797	1982	1323
BRD8_5	BRD8	1187	1580	2910	4195	1858	1408	1719	1579	868	829	953	685	4121	4092
BRD8_6	BRD8	1591	1717	1168	1945	226	290	342	280	111	93	200	129	842	284
BRD9_1	BRD9	1722	1968	5123	5728	6501	4308	3294	5080	5921	4427	4176	5110	3664	2648
BRD9_2	BRD9	1540	1898	5467	7214	6552	6395	5417	4585	6263	7653	7100	5204	3653	4015
BRD9_3	BRD9	1445	1404	4143	6079	4115	5864	3950	4691	3512	6524	4735	4314	5178	2540
BRD9_4	BRD9	1572	1524	3865	6130	4797	4876	3370	3707	4576	6247	4136	3155	3407	1586
BRD9_5	BRD9	1297	1724	3936	3568	4439	3359	2367	2941	4473	3733	3347	3139	1926	1269
BRD9_6	BRD9	1307	1388	3749	5199	3964	3224	2633	3462	3048	4256	3912	3345	2849	1547
BRDT_1	BRDT	1614	1902	3933	5080	4254	3618	2778	4102	2628	3288	3187	2512	4321	3006
BRDT_2	BRDT	1795	2335	5597	6906	5199	4202	3017	4068	3533	3243	3472	3810	3038	2737
BRDT_3	BRDT	1496	1477	3508	3648	2940	3183	2405	2223	2356	2784	1913	2067	2240	1661
BRDT_4	BRDT	1343	2011	4671	4840	4481	3399	3053	3730	3830	3004	2520	2776	2809	2243
BRDT_5	BRDT	1477	1721	4251	4245	3562	3180	3157	3269	3138	2606	2942	1958	4742	1726
BRDT_6	BRDT	1680	2069	5150	5401	4732	2869	2968	4026	3262	2151	3223	3065	4876	1559
BRF1_1	BRF1	1315	1916	1149	1804	792	626	747	493	605	703	719	266	693	622
BRF1_2	BRF1	1466	1734	884	1476	244	270	182	113	102	222	262	52	74	172
BRF1_3	BRF1	1793	1986	2379	2956	1441	1476	1538	1188	882	1273	1142	845	1774	787
BRF1_4	BRF1	1319	1485	916	1377	274	171	371	204	115	142	197	210	203	29
BRF1_5	BRF1	1288	1710	828	1464	311	142	217	312	190	161	168	167	357	206
BRF1_6	BRF1	1196	1627	933	1176	253	488	192	434	211	442	203	194	193	231
BRIP1_1	BRIP1	2012	1865	4420	6488	3835	3497	2394	2780	1723	2903	1960	1882	4177	2433
BRIP1_2	BRIP1	1713	1890	5161	5510	3697	3426	2430	2837	1848	2325	1884	1741	3878	2198
BRIP1_3	BRIP1	1681	1746	4488	4273	2992	2222	1553	2629	1990	2018	1308	1566	3837	1549
BRIP1_4	BRIP1	1627	2180	5575	6018	4554	4216	3235	3914	2980	3095	3121	2912	5319	3121
BRIP1_5	BRIP1	1502	1820	3253	4748	2310	1673	1896	1783	938	1198	1299	857	2504	1662
BRIP1_6	BRIP1	1483	2076	3593	4650	2963	2431	2042	1896	1386	1843	1435	1046	2978	1955
BTG2_1	BTG2	1073	1217	4236	4606	2355	3896	2709	3301	1934	3598	2938	2394	3674	2471
BTG2_2	BTG2	1485	1861	4893	5140	4365	3031	2236	3334	2925	2731	2113	2858	4035	1352
BTG2_3	BTG2	1458	1619	4756	5471	3795	3584	3130	3370	2660	2767	3225	2765	3611	1474
BTG2_4	BTG2	1608	1748	4308	5952	4643	5013	3126	3321	2659	4419	3155	2841	3000	2639
BTG2_5	BTG2	1204	1454	3705	3498	4019	2465	1869	2198	2954	1642	1821	2053	2301	1428
BTG2_6	BTG2	1251	1206	3404	4151	3193	2299	1831	2053	1887	2428	1694	1834	3247	1242
BUB1_1	BUB1	1400	1515	3194	3881	2382	2567	1482	1383	1333	1577	1365	1100	1276	770
BUB1_2	BUB1	1185	1597	3091	3260	1506	1014	1257	1318	642	485	787	940	1256	760
BUB1_3	BUB1	1350	1630	4741	5099	3686	2666	1842	2547	1887	1795	1000	1578	3024	1424
BUB1_4	BUB1	1439	1709	3250	4311	2694	1601	1690	2167	1302	978	1401	961	1848	835
BUB1_5	BUB1	857	819	1692	1996	690	866	522	779	510	572	441	202	1374	417
BUB1_6	BUB1	1701	2122	4851	4525	2587	1342	1770	2319	1426	1170	1408	1311	2944	456
BUB3_1	BUB3	1700	1801	2908	3961	176	322	231	242	61	197	96	58	440	128
BUB3_2	BUB3	1154	1730	2003	2081	715	190	207	336	458	209	52	91	106	265
BUB3_3	BUB3	1406	1487	3278	3093	103	372	334	167	80	234	307	11	137	70
BUB3_4	BUB3	1694	2250	3956	3686	535	152	163	355	196	70	96	157	432	302
BUB3_5	BUB3	1221	1869	2515	2814	83	26	220	166	30	70	83	102	240	438
BUB3_6	BUB3	1431	1321	3322	3916	690	972	695	401	264	743	499	453	1758	983
BUD31_1	BUD31	1150	1734	1053	837	333	379	202	176	214	147	108	126	653	111
BUD31_2	BUD31	1490	1535	798	1094	107	281	40	62	65	181	84	78	195	121
BUD31_3	BUD31	1531	1845	955	1202	529	608	249	413	286	339	259	393	218	226
BUD31_4	BUD31	1525	1389	293	546	69	33	172	68	0	62	90	111	45	34
BUD31_5	BUD31	1507	1887	552	853	139	136	146	38	66	173	268	154	22	170
BUD31_6	BUD31	1484	1621	696	1045	309	81	106	128	72	9	28	20	27	31
C1orf112_1	C1orf112	1585	1664	4564	5597	4199	3733	2436	3203	2780	3360	2011	1930	1734	932
C1orf112_2	C1orf112	1573	2216	5778	6533	4830	4931	3299	5136	3036	3831	2905	4421	4958	2113
C1orf112_3	C1orf112	1690	1998	4771	4989	3827	2897	2689	2564	2661	2423	2184	1989	1624	820
C1orf112_4	C1orf112	1570	1691	4933	5683	3444	4721	3510	2899	2026	3869	2614	1853	1694	1370
C1orf112_5	C1orf112	1524	1694	4840	4948	4391	4499	2779	2575	2901	3884	2093	1673	2697	1066
C1orf112_6	C1orf112	1645	2124	4852	5197	4621	3708	2257	2647	2641	3741	1860	1650	1391	946
C9orf78_1	C9orf78	1435	1747	1901	1745	379	173	216	180	211	45	179	56	693	47
C9orf78_2	C9orf78	1446	2298	4599	5573	3470	3290	2893	2510	1753	2575	2566	1824	4006	1697
C9orf78_3	C9orf78	1081	1302	4041	4449	2444	2566	2694	2389	1749	2621	2823	1648	1987	1843
C9orf78_4	C9orf78	1817	1859	4168	4426	1030	1288	780	844	933	500	598	531	1242	537
C9orf78_5	C9orf78	1270	1468	3398	4329	1868	1477	1723	1652	1116	1008	1664	798	1573	1138
C9orf78_6	C9orf78	1786	1962	3259	4077	949	1107	666	762	300	423	285	416	1281	1381
CBX8_1	CBX8	1292	1268	3530	4291	3089	3486	2229	2789	2242	3184	2713	2600	5548	1730
CBX8_2	CBX8	1330	1637	4420	5801	3643	4360	3606	3257	2670	3535	3296	4108	4076	2458
CBX8_3	CBX8	2024	1439	4532	4872	3658	3124	2446	3183	2424	2775	2675	3038	3363	1656
CBX8_4	CBX8	1773	2024	4550	5271	3340	4446	3006	2941	2508	4539	3343	2421	4677	2360
CBX8_5	CBX8	1829	1699	4665	6098	3613	4045	3286	3184	2332	3051	3642	3411	3116	2835
CBX8_6	CBX8	1430	1409	3377	4117	3899	2988	2258	3668	2809	2850	3016	3318	2849	1601
CCAR1_1	CCAR1	1328	1228	2655	3167	1543	1580	1159	1247	1624	1729	773	432	827	352
CCAR1_2	CCAR1	1465	1612	3528	3940	3997	1547	1766	2573	2435	1341	971	1744	2890	507
CCAR1_3	CCAR1	1930	2081	5187	4748	4040	3202	1980	2601	3257	2885	1614	1503	2225	974
CCAR1_4	CCAR1	1453	1545	3474	3189	2192	1695	1568	1751	1720	1546	1898	1562	1361	1281
CCAR1_5	CCAR1	1322	1659	3192	3978	2660	1849	1806	1366	1821	1915	1361	1208	2172	1259
CCAR1_6	CCAR1	1567	2121	4549	5233	3854	3014	1413	1719	2540	2382	1102	993	1454	784
CCAR2_1	CCAR2	1068	1426	3919	3199	2854	2894	2297	3093	1426	1483	1839	2336	3129	1794
CCAR2_2	CCAR2	1677	1976	5232	5942	4431	4088	3773	3625	2771	2702	2875	2318	6343	2286
CCAR2_3	CCAR2	1971	2159	5106	5734	3948	3478	3126	3399	2115	2734	2221	2736	3743	1853
CCAR2_4	CCAR2	1656	2354	5893	8182	6277	5140	3939	4710	2991	3338	3489	2693	5476	3308
CCAR2_5	CCAR2	1489	1506	3984	5439	3076	3120	2529	2640	1871	2121	3353	2298	3309	1889
CCAR2_6	CCAR2	1620	1719	4435	4639	2712	2787	2423	2512	1302	2076	2007	1942	3333	2155
CCNA1_1	CCNA1	216	341	866	1019	848	708	367	624	596	544	295	425	763	252
CCNA1_2	CCNA1	1730	1751	6297	6498	5364	5057	3807	5022	3543	4365	5227	3655	5435	2885
CCNA1_3	CCNA1	1865	2118	4810	5743	5483	4484	3439	4127	4124	3489	3739	3215	3724	2261
CCNA1_4	CCNA1	1888	2154	5557	5372	4760	4489	3489	3997	2994	3545	3489	3967	4473	2486
CCNA1_5	CCNA1	1754	1936	5453	5896	4937	4338	3636	3708	3906	3452	3868	3261	3510	2796
CCNA1_6	CCNA1	1066	1270	3223	3248	2615	2279	2253	2675	1675	1920	1871	1738	1846	1430
CCNA2_1	CCNA2	982	1410	420	555	223	323	354	295	121	133	239	161	86	106
CCNA2_2	CCNA2	1128	1714	420	560	296	240	193	136	286	224	169	47	82	323
CCNA2_3	CCNA2	1464	1664	727	1031	257	338	383	230	148	469	172	164	581	132
CCNA2_4	CCNA2	695	1032	214	364	184	104	89	133	129	137	103	116	34	58
CCNA2_5	CCNA2	1230	1847	524	697	341	87	145	152	182	106	246	127	183	166
CCNA2_6	CCNA2	963	1218	712	1289	617	634	498	514	484	530	647	483	648	388
CCNB1_1	CCNB1	1733	1944	3305	4967	2874	2787	2746	2525	1947	2358	2562	1848	2065	1535
CCNB1_2	CCNB1	1551	1920	3468	4932	3886	2605	2532	3304	2303	2572	1934	2092	1991	1456
CCNB1_3	CCNB1	1507	1774	3283	2815	1590	1711	1408	2006	1256	1781	1271	1855	1010	644
CCNB1_4	CCNB1	1997	1859	5126	4665	2591	3089	1942	2750	1926	2117	1742	1972	3016	1109
CCNB1_5	CCNB1	1815	1812	2867	3591	1723	2016	1389	1572	1332	1593	971	1055	1492	922
CCNB1_6	CCNB1	1610	2358	3919	4945	3320	3262	2113	2074	2152	2499	1870	1281	2295	1298
CCNB2_1	CCNB2	1968	2163	4118	6542	3386	4704	3444	2587	1998	2924	3393	2146	3826	4877
CCNB2_2	CCNB2	863	1439	3194	3215	2831	3086	2359	2095	2157	2414	2078	1730	2859	2020
CCNB2_3	CCNB2	1808	1890	4525	5118	3529	3899	2682	2607	2034	2737	2278	2673	4493	3081
CCNB2_4	CCNB2	1476	1793	4613	6249	3659	2870	3198	3089	2307	2542	2693	2201	5068	2160
CCNB2_5	CCNB2	1603	2022	5754	5935	4794	3387	2619	3702	2869	2643	2532	2618	5749	2252
CCNB2_6	CCNB2	1501	1748	4141	4566	3362	3133	2539	2814	1838	2007	2072	2278	3102	2559
CCNB3_1	CCNB3	1925	2003	4612	5110	3759	3395	2682	3206	2476	2934	3325	2585	3458	1465
CCNB3_2	CCNB3	1295	1359	2769	4093	2928	3613	2277	2390	2026	2346	2263	2278	2331	2099
CCNB3_3	CCNB3	1401	1944	4172	4616	3878	3796	2643	3913	2471	3240	2526	2911	3195	2436
CCNB3_4	CCNB3	1497	1875	4622	6121	4354	3350	3261	3168	3539	3292	2653	3445	3542	2241
CCNB3_5	CCNB3	1043	994	3157	4169	2636	2662	2222	2083	1760	2633	2267	1975	1917	1456
CCNB3_6	CCNB3	995	1052	1851	2626	2969	2561	2048	2183	1722	2003	1494	1343	1547	1483
CCNC_1	CCNC	1247	1684	5584	6788	9793	6323	5409	6612	25743	18075	13594	13592	13589	5630
CCNC_2	CCNC	1578	1379	6737	6833	8363	7019	5583	6635	17815	17099	11209	10854	9499	6656
CCNC_3	CCNC	1327	1680	5284	6184	8072	6068	5303	6084	19227	18863	11865	12184	14021	6274
CCNC_4	CCNC	1976	2073	7244	9156	11988	10908	7979	8453	32096	33836	18909	14255	16438	9552
CCNC_5	CCNC	1673	1863	7998	8154	10914	7739	6802	9545	29595	26324	16189	18070	17099	8004
CCNC_6	CCNC	1434	1575	6569	6011	9953	5224	5700	6341	23319	16562	13273	11924	14437	6477
CCND1_1	CCND1	836	1208	396	496	80	9	129	17	31	9	62	37	65	151
CCND1_2	CCND1	565	1245	376	319	191	164	149	216	50	165	160	230	215	183
CCND1_3	CCND1	578	1008	672	408	222	267	215	179	39	25	148	85	133	51
CCND1_4	CCND1	1538	1835	416	475	336	44	67	84	141	72	138	60	299	54
CCND1_5	CCND1	1149	1483	729	765	268	302	219	122	79	141	34	50	267	106
CCND1_6	CCND1	843	919	382	373	124	118	96	67	37	8	153	46	113	15
CCND2_1	CCND2	1266	1580	3956	5521	3698	4003	2947	3279	2972	3432	3150	2639	3948	1698
CCND2_2	CCND2	1551	1576	4603	4666	4899	3020	2701	3194	3142	2504	2271	1763	3596	2657
CCND2_3	CCND2	1695	1734	3974	4660	3733	3430	2707	3286	2732	3006	2786	2846	2105	1958
CCND2_4	CCND2	1967	1940	4441	6995	4488	4681	3086	3894	2460	4876	3200	2834	5149	2108
CCND2_5	CCND2	1732	1596	5278	6032	4565	4276	3564	4131	3529	4171	3198	3342	4166	2544
CCND2_6	CCND2	1531	1355	4623	5004	3082	2928	2626	2738	2655	2615	2207	2196	3613	2507
CCND3_1	CCND3	1812	1976	5181	6532	4383	3745	3520	4069	2858	4024	3779	3233	4996	2256
CCND3_2	CCND3	1274	1421	4392	4524	3685	3353	2776	2642	2626	3196	2441	1936	4930	2665
CCND3_3	CCND3	1319	1596	3457	3747	2484	3304	2359	1989	1416	2736	2503	1686	3431	2192
CCND3_4	CCND3	1786	2221	6139	7315	5288	5586	3952	4022	2995	4162	3929	3216	5703	2740
CCND3_5	CCND3	1725	2008	4710	4809	4782	2965	2873	2921	3110	2106	3226	3049	4873	2385
CCND3_6	CCND3	1256	1723	3614	4861	3243	3107	2229	2860	1872	2648	2129	2738	3349	2220
CCNE1_1	CCNE1	1544	1812	3943	4205	3627	3044	2303	3102	2344	2690	2246	2345	3637	1839
CCNE1_2	CCNE1	1201	1597	4006	4382	5012	2906	2502	3291	3611	2169	2647	2964	4250	1826
CCNE1_3	CCNE1	1579	1786	4760	4675	4242	3943	3002	3244	2754	4173	2305	2288	4683	3427
CCNE1_4	CCNE1	1819	2060	5608	6020	5334	4396	3122	3214	3618	3602	2474	2259	4943	3178
CCNE1_5	CCNE1	1610	1665	4771	5940	3991	3524	3094	3515	2631	2805	2642	2277	3502	2494
CCNE1_6	CCNE1	1134	1391	2781	3778	3364	2674	1720	2400	2004	2122	1803	1897	4500	1404
CCNH_1	CCNH	1573	1478	2057	1737	511	476	291	526	142	467	374	156	369	458
CCNH_2	CCNH	1374	1453	2093	2561	929	694	675	502	682	504	424	379	493	525
CCNH_3	CCNH	1651	1856	2093	1972	141	172	133	245	28	30	149	110	223	179
CCNH_4	CCNH	1189	1639	2060	2174	198	347	133	148	179	219	52	75	427	213
CCNH_5	CCNH	1080	1767	1844	1908	871	705	693	465	824	792	416	319	1165	198
CCNH_6	CCNH	1674	2133	2660	3566	1417	1276	1132	1172	820	1268	1029	965	1868	1323
CCNO_1	CCNO	1616	1997	5467	5493	5633	3565	3747	4625	2973	2769	3716	3321	5475	2135
CCNO_2	CCNO	1404	1811	4577	5417	3885	3299	3135	3663	2751	3063	2569	3428	3723	1758
CCNO_3	CCNO	1332	1641	3799	4647	3048	3929	2830	2351	2347	2903	3422	1948	3084	1577
CCNO_4	CCNO	1762	1698	4617	4753	4018	3785	3358	3557	3280	2398	2807	2564	3882	2698
CCNO_5	CCNO	1384	1613	4119	4293	4431	2959	2547	3460	3062	2684	2019	3159	3536	841
CCNO_6	CCNO	1247	1497	3724	4845	2769	4218	3252	2879	1694	3546	3142	2106	2663	2490
CCT2_1	CCT2	1104	1896	700	1054	60	186	59	174	46	254	36	167	64	45
CCT2_2	CCT2	1452	1891	847	794	176	83	50	177	129	80	119	194	371	0
CCT2_3	CCT2	1207	1576	1163	1592	124	255	273	93	151	157	59	34	161	321
CCT2_4	CCT2	1565	1931	1246	1424	447	644	529	148	197	235	384	200	262	283
CCT2_5	CCT2	738	859	427	511	0	190	95	15	0	67	29	19	0	12
CCT2_6	CCT2	1420	1817	946	1166	172	187	61	67	87	50	55	26	8	17
CCT3_1	CCT3	1712	1901	1332	1109	237	111	133	339	123	123	78	249	464	145
CCT3_2	CCT3	1587	1841	1805	1762	140	332	174	283	149	249	84	169	809	188
CCT3_3	CCT3	1647	2029	1761	1660	127	200	205	159	27	101	198	72	108	146
CCT3_4	CCT3	2064	2092	1694	1571	182	172	174	252	100	124	132	98	274	95
CCT3_5	CCT3	1293	1922	1049	2184	783	827	831	592	334	671	547	471	469	462
CCT3_6	CCT3	1577	1963	1035	1091	57	89	136	98	85	5	169	124	34	38
CD2BP2_1	CD2BP2	1230	1400	3438	4555	2809	2230	1941	2404	1489	1968	1545	1715	2860	923
CD2BP2_2	CD2BP2	1697	1931	3624	3836	1940	1802	1015	1459	825	1394	1098	936	1389	544
CD2BP2_3	CD2BP2	1335	1758	2256	3275	957	1156	972	834	370	326	790	567	1248	637
CD2BP2_4	CD2BP2	1382	1646	3299	3624	1414	1622	910	989	654	1039	434	462	1337	450
CD2BP2_5	CD2BP2	1395	1612	3341	4366	1685	2108	1563	1517	789	1353	1116	900	1374	800
CD2BP2_6	CD2BP2	1709	1935	3264	2890	2381	1820	1250	1833	967	1191	1329	1311	1551	1003
CDC14A_1	CDC14A	1718	2307	3443	4388	3459	3043	3007	2485	2212	2475	2674	1748	3978	1960
CDC14A_2	CDC14A	941	847	2596	2914	2041	1989	1320	1516	1394	1540	1453	1092	2700	1260
CDC14A_3	CDC14A	1542	1366	3320	3632	2269	2502	2093	2680	1528	2018	2597	2628	2435	1982
CDC14A_4	CDC14A	1363	1814	3411	4625	3655	2749	2175	3073	2665	2067	1809	2193	1879	1942
CDC14A_5	CDC14A	1902	1532	3783	3968	3691	2512	2146	3117	2298	2212	1920	2681	3258	1903
CDC14A_6	CDC14A	1732	1873	4371	5802	3571	4435	2510	3184	2147	3320	2612	2325	4143	2346
CDC14B_1	CDC14B	1371	1426	4052	4028	3863	2910	2367	2954	2523	2397	2310	1614	3520	1613
CDC14B_2	CDC14B	1441	1548	3384	3609	2028	2461	1478	2024	1336	1865	1687	1417	2599	1068
CDC14B_3	CDC14B	1277	1474	3693	4879	3140	2617	1951	2980	1814	2705	2326	2765	2393	1144
CDC14B_4	CDC14B	1420	1815	4179	5100	4144	2893	3219	2705	2908	2517	3702	2494	2928	2477
CDC14B_5	CDC14B	1498	1649	4690	5474	4222	3828	2956	2879	2798	3285	2881	2818	4100	2080
CDC14B_6	CDC14B	1696	1645	5436	6874	5373	4738	3405	4228	3702	4624	3646	3928	5743	2460
CDC16_1	CDC16	2007	2425	1832	2079	602	897	363	689	266	519	579	741	210	398
CDC16_2	CDC16	1184	1524	814	1243	115	143	106	192	99	55	75	165	89	48
CDC16_3	CDC16	1526	2153	1265	1467	309	317	243	367	143	176	243	388	643	110
CDC16_4	CDC16	1222	1518	3621	5245	3306	2609	2386	3072	2098	2713	1907	2026	2663	1418
CDC16_5	CDC16	1205	1379	1060	1724	920	385	366	890	571	228	360	539	1177	155
CDC16_6	CDC16	1249	1445	1181	896	219	150	92	141	167	196	143	45	28	6
CDC20_1	CDC20	837	760	79	69	12	3	96	156	0	13	123	18	0	55
CDC20_2	CDC20	1781	2172	228	137	242	24	163	223	244	9	194	211	39	32
CDC20_3	CDC20	1654	1656	1687	2111	950	756	788	1145	667	815	591	703	1793	1210
CDC20_4	CDC20	1679	1827	2073	2320	405	560	502	627	224	513	403	490	448	259
CDC20_5	CDC20	1340	2128	1307	921	586	863	351	499	467	531	433	498	179	143
CDC20_6	CDC20	1256	1580	2990	3487	2224	2025	1530	1788	1094	1490	1921	1178	3328	2241
CDC23_1	CDC23	1951	1681	1167	1423	171	292	271	150	213	353	436	223	39	108
CDC23_2	CDC23	1466	1916	1026	1200	394	318	202	366	169	225	303	246	44	154
CDC23_3	CDC23	1906	1727	1177	1248	76	85	139	133	145	90	300	51	500	23
CDC23_4	CDC23	1106	1239	3795	4937	1468	1623	1120	1105	860	1157	682	640	262	144
CDC23_5	CDC23	794	1227	1445	1672	1354	1203	863	1046	1006	1252	1144	851	519	295
CDC23_6	CDC23	1417	1809	1330	1594	214	259	265	170	133	127	74	107	2	251
CDC25A_1	CDC25A	1634	1861	3741	4138	3000	3063	1966	1899	2061	2533	1530	1364	1307	559
CDC25A_2	CDC25A	1442	1555	4029	5274	4697	3194	3176	3147	3168	2733	3115	2444	5487	3107
CDC25A_3	CDC25A	1507	1794	3214	4741	3250	3387	2535	2485	2128	2486	1951	1658	4651	2872
CDC25A_4	CDC25A	1675	1870	4792	5563	3433	3411	3458	2733	2210	3123	3225	2381	4796	3051
CDC25A_5	CDC25A	1829	1748	4740	4518	3313	3225	2036	2442	2384	2532	1841	1555	3720	2890
CDC25A_6	CDC25A	1436	2105	4012	5228	2444	2798	2259	2623	1488	2376	2010	1903	3548	1504
CDC25B_1	CDC25B	1274	1420	1872	2704	1535	1425	1337	955	802	1177	1004	589	765	650
CDC25B_2	CDC25B	1245	1575	2967	3271	1730	1943	1302	1498	1033	1084	1038	985	1692	519
CDC25B_3	CDC25B	1243	1674	1553	2412	1158	968	725	502	247	695	384	218	449	184
CDC25B_4	CDC25B	1355	1776	1543	1902	1028	1275	929	662	466	1498	876	334	958	353
CDC25B_5	CDC25B	960	1293	2583	2878	1934	1583	1196	1248	1246	1056	992	716	1402	518
CDC25B_6	CDC25B	1773	2044	3144	3735	2693	1911	1351	1737	1594	1651	1099	714	1414	901
CDC45_1	CDC45	1449	1560	874	534	205	96	160	117	87	108	111	73	33	73
CDC45_2	CDC45	1249	1537	299	529	75	168	131	39	36	130	73	93	14	28
CDC45_3	CDC45	1362	1466	1309	1945	626	947	503	809	367	890	412	742	783	1233
CDC45_4	CDC45	1382	1866	409	919	489	270	331	121	211	355	209	176	100	229
CDC45_5	CDC45	1587	1618	641	579	174	98	99	212	274	33	140	307	176	43
CDC45_6	CDC45	1133	1547	594	689	122	380	180	202	76	388	308	141	132	120
CDC5L_1	CDC5L	1682	1946	3566	4027	2993	3186	2168	1851	2099	2620	1779	2103	2615	1226
CDC5L_2	CDC5L	1664	1553	1383	1850	615	589	238	461	328	402	235	329	899	275
CDC5L_3	CDC5L	1661	2016	947	1604	503	527	417	643	368	394	591	530	742	412
CDC5L_4	CDC5L	1407	1425	1031	1580	444	90	343	365	332	15	358	60	404	116
CDC5L_5	CDC5L	447	870	232	535	11	38	61	5	16	27	50	11	0	45
CDC5L_6	CDC5L	1899	1770	2056	1925	1339	715	777	897	1097	585	749	862	632	837
CDC6_1	CDC6	1051	1484	672	395	391	305	142	278	202	219	87	259	223	182
CDC6_2	CDC6	1394	1898	1339	1174	1397	421	438	1000	1137	464	775	1016	1014	279
CDC6_3	CDC6	1401	1933	5360	6035	5345	4989	3624	4005	3783	3598	3257	3398	3760	2135
CDC6_4	CDC6	666	730	189	246	150	94	123	84	113	56	58	63	18	40
CDC6_5	CDC6	1169	1563	1600	1064	875	862	627	454	662	795	601	365	645	395
CDC6_6	CDC6	1559	1613	872	731	750	362	434	338	516	299	337	362	151	222
CDC7_1	CDC7	1376	1890	452	274	217	81	20	142	47	38	19	12	46	1
CDC7_2	CDC7	1295	1829	603	232	77	12	31	52	58	0	52	13	224	32
CDC7_3	CDC7	1170	1210	431	244	219	53	52	62	113	16	46	64	140	74
CDC7_4	CDC7	1640	1693	1033	1156	514	153	255	240	280	238	196	465	340	208
CDC7_5	CDC7	1989	2075	1761	2182	1654	1522	770	930	781	1345	786	399	1575	1021
CDC7_6	CDC7	1144	1971	464	575	61	27	189	218	85	149	193	108	570	209
CDC73_1	CDC73	1500	1467	2490	2608	1427	1239	1153	1441	1117	1115	929	1196	1205	682
CDC73_2	CDC73	1162	1795	1189	1406	772	749	646	701	443	635	662	565	809	264
CDC73_3	CDC73	1580	1454	842	844	506	140	176	181	299	105	89	509	86	12
CDC73_4	CDC73	1746	1946	2178	2063	1189	1309	743	1239	881	1257	1008	1145	850	349
CDC73_5	CDC73	1496	2140	300	565	155	116	125	234	127	80	85	316	0	182
CDC73_6	CDC73	1507	2150	1307	1463	755	545	221	721	576	529	259	518	459	391
CDCA2_1	CDCA2	1137	1097	2926	4214	2245	2814	1977	2389	1687	2637	2230	1843	3006	1469
CDCA2_2	CDCA2	2034	2004	5151	7630	4828	5714	3622	4305	4021	4943	3992	3468	6064	3424
CDCA2_3	CDCA2	1631	1733	5177	5551	4068	4103	3840	3262	2964	4431	4708	3113	4098	2749
CDCA2_4	CDCA2	1282	1378	2473	3706	1744	2132	1570	1706	1061	1774	1290	995	2700	1283
CDCA2_5	CDCA2	1173	1471	3410	4552	4553	3058	2682	2938	3694	2555	2997	2751	4418	1670
CDCA2_6	CDCA2	1304	1565	3568	5427	3821	4004	3119	3348	2524	3607	3501	2874	3019	2191
CDCA5_1	CDCA5	1049	1473	1552	1616	1267	1219	798	935	1097	1132	710	862	811	528
CDCA5_2	CDCA5	1760	2145	2120	1878	1343	1007	300	708	1338	652	237	411	576	110
CDCA5_3	CDCA5	996	1394	906	1188	595	849	624	513	322	708	563	498	499	400
CDCA5_4	CDCA5	1216	1882	1392	1807	508	1284	685	704	604	1323	713	807	607	341
CDCA5_5	CDCA5	1245	1399	1094	1034	542	662	449	674	341	374	513	508	160	189
CDCA5_6	CDCA5	1496	1812	1090	1544	1318	976	885	825	767	608	615	460	605	313
CDIPT_1	CDIPT	1268	1311	7013	9804	1027	702	786	810	187	502	448	358	631	363
CDIPT_2	CDIPT	1177	1433	4137	4119	465	381	386	554	60	177	95	93	51	54
CDIPT_3	CDIPT	1319	1579	3985	5027	553	400	347	599	228	213	308	87	356	125
CDIPT_4	CDIPT	1715	1986	5084	5073	1367	637	522	901	789	212	448	560	882	144
CDIPT_5	CDIPT	1745	1693	4272	5423	576	349	325	293	143	304	228	64	311	195
CDIPT_6	CDIPT	1122	908	3032	2883	427	186	220	337	127	54	53	110	249	47
CDK1_1	CDK1	1353	2066	774	816	338	47	257	132	231	69	112	244	43	603
CDK1_2	CDK1	957	1499	222	573	109	100	47	95	91	120	15	124	204	82
CDK1_3	CDK1	1659	2195	1087	1327	575	289	312	263	333	314	225	159	205	314
CDK1_4	CDK1	1561	1604	640	863	122	128	16	65	85	121	54	30	259	90
CDK1_5	CDK1	926	2065	475	1138	119	198	71	239	156	129	9	82	334	170
CDK1_6	CDK1	1275	1771	925	1333	407	348	320	358	212	318	531	289	285	351
CDK10_1	CDK10	1456	1982	4968	4469	4702	4165	3290	3736	3752	3651	3611	3074	2808	2420
CDK10_2	CDK10	1415	2068	4060	5694	4390	3718	2594	2396	3258	3313	2442	1747	2396	2180
CDK10_3	CDK10	1796	1957	4303	4961	4151	2658	2959	3189	2945	3269	2260	2093	2835	950
CDK10_4	CDK10	1590	2019	4059	6301	3878	3636	2914	2880	2829	2806	2524	2210	2329	1407
CDK10_5	CDK10	1456	1710	3844	4082	3259	2702	2218	2745	2657	2378	1415	1604	2181	1046
CDK10_6	CDK10	1044	969	1903	3157	1381	1882	1197	1407	1033	1324	1159	1017	1009	790
CDK11A_1	CDK11A	1719	1932	6869	6341	4019	3210	3000	3357	2399	2683	2464	2201	3316	1358
CDK11A_2	CDK11A	1836	1860	6299	5681	5126	4169	3660	4382	3327	3405	3858	3628	4982	2696
CDK11A_3	CDK11A	1600	2136	3505	4194	1587	1997	1596	1465	974	1775	1823	1268	1216	976
CDK11A_4	CDK11A	1442	1693	2973	3391	1386	879	732	1170	678	609	416	715	2355	888
CDK11A_5	CDK11A	1800	1987	4754	5895	3304	3363	2770	3171	1874	3878	2470	2331	4412	1750
CDK11A_6	CDK11A	1087	1115	2969	3801	2405	2500	2393	2242	1758	1671	2504	1292	2524	1771
CDK12_1	CDK12	1780	2015	4295	3576	2065	1575	1111	1333	1221	1146	950	1174	992	361
CDK12_2	CDK12	1427	1316	3257	3286	2126	1060	830	976	1008	620	786	745	436	586
CDK12_3	CDK12	1493	1784	4557	4021	3047	1997	1808	2175	1238	2241	1657	1885	1544	1127
CDK12_4	CDK12	1669	1734	4357	4450	1212	956	414	511	309	314	103	276	201	99
CDK12_5	CDK12	1595	1951	3301	3615	888	546	389	616	393	134	295	262	848	311
CDK12_6	CDK12	1845	1903	3859	5713	2051	2238	2203	2043	1143	1697	2007	1776	1061	1082
CDK2_1	CDK2	941	1322	2698	2984	1478	1008	984	1315	442	372	579	700	3719	2226
CDK2_2	CDK2	1027	1694	2416	2739	1395	1516	1166	855	380	568	508	751	3983	1338
CDK2_3	CDK2	1453	1483	2500	3435	1201	1316	1299	1497	653	698	963	954	5011	3439
CDK2_4	CDK2	1101	1453	1727	1590	763	651	715	870	437	245	699	503	2202	1061
CDK2_5	CDK2	1150	1804	2209	3376	1364	1303	1295	1346	584	676	698	1102	4601	3419
CDK2_6	CDK2	1246	1670	2042	1896	1009	867	381	884	301	429	349	504	4816	2152
CDK4_1	CDK4	1228	1667	1653	1831	543	576	335	786	73	214	269	414	677	364
CDK4_2	CDK4	1255	1286	1263	1495	424	378	527	572	32	138	332	115	517	334
CDK4_3	CDK4	993	2105	1286	1394	644	418	535	407	81	101	174	216	615	671
CDK4_4	CDK4	1924	2216	1635	2262	651	805	460	935	239	277	221	255	529	413
CDK4_5	CDK4	1066	1246	1588	1195	854	642	369	787	371	221	348	461	894	589
CDK4_6	CDK4	597	1185	742	961	475	201	197	376	280	88	43	177	297	60
CDK7_1	CDK7	1423	1675	1740	1977	291	207	114	332	175	230	248	209	346	800
CDK7_2	CDK7	1488	1766	2754	2382	287	30	140	160	170	32	127	81	573	112
CDK7_3	CDK7	1454	1669	1627	1715	565	180	204	165	382	146	187	86	415	67
CDK7_4	CDK7	1616	1775	1920	2016	177	290	263	301	191	325	126	192	315	196
CDK7_5	CDK7	1815	2442	1559	2032	212	28	243	166	26	69	203	73	198	102
CDK7_6	CDK7	1058	1763	1778	2076	287	93	67	189	186	16	20	144	260	48
CDK9_1	CDK9	1941	2155	1744	2236	630	205	229	442	580	224	165	390	760	643
CDK9_2	CDK9	1208	1396	1802	1440	78	156	57	114	64	42	114	32	27	82
CDK9_3	CDK9	1029	805	979	1052	163	46	115	127	93	34	104	146	329	51
CDK9_4	CDK9	1427	1584	2048	2193	935	699	574	810	747	752	424	838	625	325
CDK9_5	CDK9	1740	1827	2260	3064	923	718	789	693	488	694	935	539	1999	1198
CDK9_6	CDK9	1168	1419	1586	1613	400	234	126	170	369	497	138	220	195	72
CDKN1A_1	CDKN1A	1797	2285	6499	8183	8385	8378	5705	6710	11907	13257	10137	11587	10709	4805
CDKN1A_2	CDKN1A	1567	2002	7725	7251	8873	5817	5053	6809	10944	9342	9005	11319	8452	4974
CDKN1A_3	CDKN1A	1519	2093	6131	6873	5449	5533	3821	5371	6654	7998	7732	9157	8869	4079
CDKN1A_4	CDKN1A	1660	1706	4973	6060	5369	4692	3863	3966	5582	6762	6438	6595	4965	4235
CDKN1A_5	CDKN1A	1700	1721	5156	6116	4808	6047	4252	5278	5036	6474	5396	4863	8000	4222
CDKN1A_6	CDKN1A	1426	1256	3498	3977	3681	3435	2320	2455	3504	3581	2970	2904	3817	2265
CDKN2A_1	CDKN2A	1290	1579	4825	5288	5106	5030	3217	3137	2830	4312	3417	2723	4822	2117
CDKN2A_2	CDKN2A	1313	1280	3539	4728	2478	3286	2660	2737	1426	2272	1715	1987	2291	1682
CDKN2A_3	CDKN2A	865	890	2883	3207	2598	2212	2273	2521	2377	2344	1993	1872	1916	1589
CDKN2A_4	CDKN2A	1401	1565	5239	4639	4846	4103	3012	3769	2982	3050	2768	3188	5409	1647
CDKN2A_5	CDKN2A	1472	1972	5981	5593	5732	4724	3506	3736	3359	4188	3893	2404	4902	2177
CDKN2A_6	CDKN2A	1239	1440	4428	5325	4748	3634	3420	3440	2903	3269	2959	3079	3913	1960
CDKN2D_1	CDKN2D	1256	1519	3772	3807	4339	2909	2256	3100	2630	2554	1993	2663	3663	1707
CDKN2D_2	CDKN2D	1459	1592	3126	5223	3463	2746	2665	3323	2548	2526	2781	2663	3547	1270
CDKN2D_3	CDKN2D	1184	1611	4549	5521	3768	3724	2813	3412	2729	2758	2375	2827	3627	1755
CDKN2D_4	CDKN2D	1436	1059	2793	3588	2808	2044	1909	2423	1584	2248	1735	1637	2096	1421
CDKN2D_5	CDKN2D	1578	2020	5725	6895	5506	4444	3887	3634	3734	4034	3754	3296	3799	3161
CDKN2D_6	CDKN2D	1276	1221	2454	3930	1646	2625	1943	1572	1153	2592	2021	1212	1480	1347
CDT1_1	CDT1	1424	1637	551	771	341	459	216	309	206	397	119	225	288	190
CDT1_2	CDT1	1350	2004	1465	1844	1176	931	734	914	800	684	577	589	881	515
CDT1_3	CDT1	844	1320	1265	1328	1340	1079	684	1058	838	640	825	652	722	685
CDT1_4	CDT1	1223	1613	1688	1549	827	659	825	934	596	569	697	912	995	437
CDT1_5	CDT1	1274	1618	228	301	151	219	120	199	136	144	158	536	48	33
CDT1_6	CDT1	1082	1134	1354	1624	729	806	873	686	233	769	740	459	657	605
CDYL_1	CDYL	1179	1375	3526	4006	3031	3053	1690	2573	1930	2649	1568	1802	2123	1341
CDYL_2	CDYL	1689	1585	4406	4938	3248	3047	2386	2623	1355	2294	2071	1907	2438	1574
CDYL_3	CDYL	1158	1730	3846	5396	3555	3064	2120	2907	1605	2507	1635	1593	2740	1452
CDYL_4	CDYL	1928	1982	5203	6364	4792	3810	2899	3139	2354	3090	2067	2310	2844	1651
CDYL_5	CDYL	1359	1250	2999	4054	2380	1948	1801	1989	1168	1275	1798	1594	3597	1336
CDYL_6	CDYL	1092	1503	3743	4432	2869	3285	2337	2682	1778	2425	2223	1604	2367	945
CEBPZ_1	CEBPZ	1672	1716	2413	1994	1176	1352	756	1109	744	889	947	913	1429	428
CEBPZ_2	CEBPZ	1425	1759	1202	1018	277	135	107	248	202	271	61	164	146	69
CEBPZ_3	CEBPZ	1617	1922	1045	1649	122	169	151	81	129	115	108	22	348	263
CEBPZ_4	CEBPZ	1765	2396	1572	1157	311	372	152	161	151	275	201	62	389	171
CEBPZ_5	CEBPZ	1293	1602	2200	2613	512	505	622	710	430	594	398	253	595	945
CEBPZ_6	CEBPZ	1781	1928	1545	1958	265	551	344	161	186	671	181	221	888	435
CELF4_1	CELF4	1540	1630	5187	5142	4753	2869	2443	3633	2914	2966	2214	2650	2634	1317
CELF4_2	CELF4	1344	1593	4207	5522	4234	3664	3029	4152	3039	3294	3281	3047	3093	1665
CELF4_3	CELF4	1453	1843	4469	4376	4109	3413	2025	2764	2523	3039	1933	2057	2441	2136
CELF4_4	CELF4	1590	1964	5650	5524	4714	4058	3356	3474	3089	3313	3181	2411	3989	1973
CELF4_5	CELF4	962	784	2445	2384	2516	1307	1279	1825	1503	1015	1272	1340	2336	1224
CELF4_6	CELF4	1505	1445	3499	4561	3852	3833	2668	3326	2592	3414	2298	2076	2701	2878
CENPM_1	CENPM	1780	1949	4405	4594	334	787	331	497	177	557	309	152	260	767
CENPM_2	CENPM	1302	1832	4344	4505	922	451	525	968	667	196	393	637	938	245
CENPM_3	CENPM	1523	2022	3191	3702	714	516	704	611	345	534	612	311	1476	599
CENPM_4	CENPM	2177	2163	4558	4513	535	185	260	317	187	113	171	156	416	198
CENPM_5	CENPM	1126	1624	3385	4500	430	547	451	459	160	185	289	202	276	431
CENPM_6	CENPM	447	455	756	799	40	12	22	39	36	0	0	0	23	2
CENPN_1	CENPN	1586	1731	3312	4044	379	287	168	133	71	128	178	318	171	151
CENPN_2	CENPN	1595	2192	3363	3235	285	160	172	275	133	19	101	66	414	151
CENPN_3	CENPN	1445	1642	3898	4093	882	548	495	725	287	281	134	166	208	230
CENPN_4	CENPN	1311	1435	1993	2764	1152	641	344	741	394	357	319	590	1476	517
CENPN_5	CENPN	1104	1314	3228	3530	502	376	302	363	81	377	179	105	1076	99
CENPN_6	CENPN	2039	1640	4025	3642	410	492	604	400	308	462	598	346	254	553
CENPS_1	CENPS	1650	1694	4471	5992	3655	4011	2785	2477	2914	3402	2276	1969	2065	1907
CENPS_2	CENPS	1645	2000	5217	5241	5398	3104	3010	3539	4120	3270	2512	2050	2767	1552
CENPS_3	CENPS	1835	1754	5537	5296	4274	2973	2794	2823	2481	2019	2895	1828	2220	1573
CENPS_4	CENPS	1497	1511	4174	5143	3862	3488	2177	2717	2253	2367	1513	1286	3155	1252
CENPS_5	CENPS	1699	1781	4907	6309	3096	4484	2988	3042	2146	3663	2209	2857	2724	1632
CENPS_6	CENPS	1580	1736	4071	5634	3717	3168	2474	3059	2936	2434	1923	1972	2843	2027
CENPX_1	CENPX	1584	1886	4007	4641	3841	2877	2579	3215	2403	2542	2066	1849	1584	1365
CENPX_2	CENPX	1232	1428	3949	3159	3691	2404	1681	2204	2537	2159	1406	1655	1773	573
CENPX_3	CENPX	1562	1718	4162	4911	3294	3163	1830	2738	2214	3309	1672	2196	1790	1077
CENPX_4	CENPX	1574	1550	3442	4916	3357	2965	2234	1857	2040	2060	1921	1665	1966	1308
CENPX_5	CENPX	1580	1763	4766	4692	4076	2999	2258	2571	2700	2572	1812	2288	3476	1118
CENPX_6	CENPX	2150	2546	6399	7454	5001	4754	4307	4019	4571	3906	3522	2953	4141	1733
CEP164_1	CEP164	1079	1304	3970	3652	3755	3170	2418	2573	2608	2141	2029	2035	2571	1472
CEP164_2	CEP164	1446	1835	4317	4668	3799	4191	2890	3113	2473	3210	2482	2407	5130	2288
CEP164_3	CEP164	1813	2272	5173	5891	4136	3769	3398	4388	2919	3192	3367	3316	5092	2060
CEP164_4	CEP164	1438	1509	2767	4059	1947	2058	1616	1574	1111	1723	1372	1196	2133	1382
CEP164_5	CEP164	1667	2037	4175	4835	5763	4114	2916	3992	4367	2931	3179	3456	5698	1952
CEP164_6	CEP164	1371	1822	4238	4526	4195	2860	2365	2467	2565	2671	2144	1686	4846	2710
CETN2_1	CETN2	1274	1856	5229	6304	5927	4048	3661	3684	3489	3361	3069	2881	3959	2841
CETN2_2	CETN2	1300	1615	3865	5004	3338	3176	3010	3269	2621	3003	2542	2356	3946	2344
CETN2_3	CETN2	1358	1686	3766	5728	4621	3822	2629	2949	2539	3057	2009	2364	4285	2127
CETN2_4	CETN2	1289	1563	4550	5797	4053	3716	3649	3251	2701	3567	3290	2641	3078	2407
CETN2_5	CETN2	1784	2053	5216	5296	4264	3908	2989	3414	2671	3214	2768	2273	4423	2266
CETN2_6	CETN2	1369	1739	3545	5356	3621	3512	2949	3006	2120	3260	2462	2444	4007	1796
CFAP20_1	CFAP20	2164	2248	5406	5086	2137	1223	1991	2106	959	777	1084	1061	1081	864
CFAP20_2	CFAP20	1735	1481	3868	4760	1502	1403	1153	1543	428	390	781	871	879	506
CFAP20_3	CFAP20	1381	1783	4529	5332	1381	827	1072	1387	338	681	870	788	1223	531
CFAP20_4	CFAP20	1024	1419	3192	3781	1172	848	925	1212	182	197	509	507	636	155
CFAP20_5	CFAP20	1136	1366	3287	4270	897	1019	778	949	203	399	383	425	403	250
CFAP20_6	CFAP20	1651	2174	5220	5842	3070	2537	2477	3710	1266	1134	1986	2169	2918	1086
CFAP298_1	CFAP298	1493	1442	2523	2547	1058	1021	822	1069	656	915	939	833	1053	527
CFAP298_2	CFAP298	1191	1440	1995	1896	232	319	308	423	66	119	458	400	173	96
CFAP298_3	CFAP298	1754	1850	2226	2522	927	696	426	421	601	529	464	479	474	508
CFAP298_4	CFAP298	1466	1958	1441	2164	338	154	159	120	100	159	356	123	180	182
CFAP298_5	CFAP298	1088	1319	2067	2000	649	513	229	612	480	717	246	269	131	233
CFAP298_6	CFAP298	1254	1767	2082	1940	132	241	162	181	83	210	316	279	9	124
CHAF1A_1	CHAF1A	1588	2213	2748	2643	922	925	781	737	636	642	515	304	1177	1197
CHAF1A_2	CHAF1A	1794	2176	1191	1426	426	589	203	475	153	256	140	192	177	229
CHAF1A_3	CHAF1A	1101	1489	1010	1438	422	942	505	506	235	749	473	443	635	185
CHAF1A_4	CHAF1A	1452	1830	1792	2152	1036	1117	918	915	671	942	927	542	1531	873
CHAF1A_5	CHAF1A	1187	1815	1592	1332	427	572	622	936	328	341	341	604	897	732
CHAF1A_6	CHAF1A	1539	1513	2108	2038	892	1089	763	913	291	685	414	336	1462	1368
CHAF1B_1	CHAF1B	1720	1740	1850	1570	489	145	366	240	242	187	180	76	714	261
CHAF1B_2	CHAF1B	1796	1751	919	2026	52	145	163	272	34	159	67	115	435	151
CHAF1B_3	CHAF1B	1312	1760	1543	1440	521	129	320	449	271	129	230	455	534	375
CHAF1B_4	CHAF1B	1202	1404	1345	1567	176	266	221	269	107	367	355	259	295	225
CHAF1B_5	CHAF1B	1074	1661	1547	1625	662	876	376	504	408	625	307	332	689	241
CHAF1B_6	CHAF1B	1685	1943	1570	1577	284	128	190	209	39	99	105	155	569	78
CHAMP1_1	CHAMP1	1405	1584	3687	5072	3289	3005	3089	3436	2326	2883	3540	2788	2044	1228
CHAMP1_2	CHAMP1	1565	1213	4845	5124	3924	3569	3697	3394	2817	3051	3998	2687	3784	2028
CHAMP1_3	CHAMP1	1724	1802	4139	4605	3737	3872	2879	2997	3029	3096	2353	2789	3651	1779
CHAMP1_4	CHAMP1	1582	1867	5258	4463	4700	3020	2725	4423	3744	2972	2812	3541	4068	1470
CHAMP1_5	CHAMP1	1243	1589	3536	4574	2672	2503	2145	2176	2106	2014	2078	2128	852	1279
CHAMP1_6	CHAMP1	1338	1515	3557	5543	3073	3034	2837	2804	2157	3021	2863	2605	2873	1238
CHD1_1	CHD1	1497	1657	3502	3556	2561	1673	1790	2125	1678	1118	1238	940	3690	2463
CHD1_2	CHD1	1679	1971	5112	6388	4183	3950	3124	4221	2346	3193	2220	2465	5007	2707
CHD1_3	CHD1	1817	1996	4288	3919	4281	1888	2064	2914	2408	1063	1742	1863	4959	2167
CHD1_4	CHD1	1837	2140	4803	5229	2817	3700	2534	3576	1866	2613	1734	2483	3570	1948
CHD1_5	CHD1	1496	1740	4511	4358	2790	3402	2369	2647	1729	2486	2221	1885	3928	1734
CHD1_6	CHD1	1194	1519	3904	3649	3275	3305	1678	2230	1709	2351	1533	1535	2331	1976
CHD2_1	CHD2	1005	1313	2814	3902	2629	3294	1942	2256	1458	2246	1839	1506	4859	2797
CHD2_2	CHD2	1614	1892	3915	5091	3600	2463	2828	3684	1659	1850	2929	2470	6225	5167
CHD2_3	CHD2	1301	1616	3569	4358	4039	2425	2515	3050	2140	1698	2401	2744	6460	4019
CHD2_4	CHD2	1657	2197	4565	5683	3825	3324	3668	4137	2813	1980	2837	3353	6781	5756
CHD2_5	CHD2	1472	1699	3894	5373	4044	3566	3206	3292	2008	3061	2928	2614	6707	3462
CHD2_6	CHD2	1335	2047	4227	4813	4091	3067	2757	3342	2105	2034	3255	2266	5988	3563
CHD3_1	CHD3	1975	1987	6193	6400	5233	4449	3611	4104	3802	4381	3868	4022	4759	2172
CHD3_2	CHD3	1611	1675	3652	4184	3221	2901	1687	1890	2109	3028	1829	1672	2751	1555
CHD3_3	CHD3	1753	2050	5520	5002	4622	4271	3373	4111	3274	3457	3569	3658	4376	2021
CHD3_4	CHD3	1565	1766	4102	4781	4339	3378	2958	3545	3664	3513	2727	2750	3442	2184
CHD3_5	CHD3	1535	1959	4176	5109	3099	3850	3000	3395	2259	4181	3056	2360	3509	1770
CHD3_6	CHD3	1182	1313	3226	4214	4038	2205	2009	2437	2646	2326	2020	2568	2664	1320
CHD4_1	CHD4	1599	2370	3211	3099	637	694	352	606	268	384	257	147	379	77
CHD4_2	CHD4	1207	1739	2454	2513	676	660	376	468	384	344	293	318	755	392
CHD4_3	CHD4	1432	1931	2541	3307	622	573	354	295	175	223	422	240	188	217
CHD4_4	CHD4	1748	1612	2489	2454	696	526	347	493	439	220	126	355	311	228
CHD4_5	CHD4	1576	1801	3030	3507	1016	749	302	631	716	527	456	332	428	299
CHD4_6	CHD4	1369	1852	3209	3751	1775	1248	1267	1112	811	991	996	1081	1874	792
CHD5_1	CHD5	1665	1538	4415	5653	4588	4006	2475	3003	2619	2876	2552	2748	3774	2319
CHD5_2	CHD5	1849	2033	4165	5035	3740	3752	3099	3525	2322	2934	3483	2607	2781	2188
CHD5_3	CHD5	1783	1870	4915	4821	4509	2709	2839	3104	3695	2004	2521	2293	3678	1649
CHD5_4	CHD5	1024	1074	3290	3650	2768	2774	2708	2734	1867	2521	2618	2293	2669	1380
CHD5_5	CHD5	1517	1389	4188	4795	2593	3528	2157	3281	2026	3445	2410	2505	2382	1792
CHD5_6	CHD5	1329	1643	4782	5751	5296	3562	3189	3757	3588	3237	3051	3072	3600	2510
CHD6_1	CHD6	1660	1810	5374	5659	4942	4112	3098	4734	4533	4350	3193	4011	5692	2051
CHD6_2	CHD6	1154	1480	4445	4351	2854	2578	2431	2782	2806	2576	2814	2447	3109	1415
CHD6_3	CHD6	1848	1763	5414	6997	4608	5366	3368	3668	3348	5375	3836	3334	3998	3145
CHD6_4	CHD6	1329	1220	3850	3613	3697	3325	2108	2652	2779	3284	2355	2404	2639	1785
CHD6_5	CHD6	1391	1776	4194	4390	4172	4080	2257	3421	3113	3758	2298	2984	3044	1908
CHD6_6	CHD6	1412	1542	4903	5725	4430	3902	3181	4191	4198	3693	3625	4547	4244	2054
CHD7_1	CHD7	1332	1303	3944	4314	2702	2742	2278	2373	1836	2345	2413	2429	2611	2021
CHD7_2	CHD7	1036	1188	3101	3669	3300	2828	2039	2695	2004	2072	2055	2316	1910	1073
CHD7_3	CHD7	1780	2027	4260	6283	3626	4132	3718	4027	2442	3593	4042	2764	3579	2088
CHD7_4	CHD7	1465	1554	5259	5949	3893	3829	3533	3442	2686	3735	3432	3499	4894	2310
CHD7_5	CHD7	1013	1261	3341	3795	1801	1980	1564	2013	1287	1704	1335	1376	2226	1202
CHD7_6	CHD7	1658	1782	4386	4705	3952	3341	3065	3180	2687	2804	3340	2146	2872	2109
CHD8_1	CHD8	1402	1762	8285	9561	14326	12518	10166	10657	17325	18431	18661	19273	9418	6463
CHD8_2	CHD8	1328	1760	6629	7362	9482	7249	6074	7932	13580	11395	9942	11628	5658	4420
CHD8_3	CHD8	1629	1778	7215	7907	9776	8380	8243	9159	11238	12123	13465	12421	6364	3698
CHD8_4	CHD8	1492	1596	6925	7856	9864	8757	6980	7702	10697	12372	12493	11943	7376	4653
CHD8_5	CHD8	2013	2046	6330	9767	9023	8797	8144	8292	10024	13056	14519	12284	8331	6155
CHD8_6	CHD8	1373	1534	5187	5550	7461	5001	5317	6589	9649	7890	8018	7712	5151	2595
CHD9_1	CHD9	1460	1632	4420	4339	3466	2693	2403	2654	1710	2001	2319	2041	3539	2203
CHD9_2	CHD9	1209	1005	3079	3859	2996	2057	2002	2329	1376	1298	2010	2157	3258	2640
CHD9_3	CHD9	1417	1581	4628	5859	3349	3377	2884	3056	2131	2622	2340	2022	4187	2975
CHD9_4	CHD9	1761	1856	5848	5573	4496	4476	2663	3017	2662	3331	2041	2108	3764	3259
CHD9_5	CHD9	1783	2236	5587	6103	4349	3513	3159	3527	2971	3095	2674	2371	4969	2857
CHD9_6	CHD9	1379	1658	4539	5317	3735	3234	2560	2968	2747	2191	2097	2353	4512	2549
CHEK1_1	CHEK1	1577	2194	261	455	118	281	285	293	36	148	152	107	223	110
CHEK1_2	CHEK1	1761	2095	1763	1925	1737	1222	1266	765	1384	1348	1504	790	287	1204
CHEK1_3	CHEK1	1263	1716	169	426	48	50	27	0	14	30	24	26	0	0
CHEK1_4	CHEK1	935	1111	375	617	110	184	178	145	91	66	149	81	0	47
CHEK1_5	CHEK1	975	1021	609	662	461	465	409	435	339	424	277	373	364	176
CHEK1_6	CHEK1	1738	2099	230	267	70	80	32	153	112	59	92	69	6	39
CHEK2_1	CHEK2	964	1082	3157	4817	3034	3619	2821	2624	2220	3779	2486	2217	3409	2366
CHEK2_2	CHEK2	1504	1995	5950	6422	5258	4536	2957	3364	3525	4350	3478	2857	4632	2643
CHEK2_3	CHEK2	1538	1874	6885	6664	4739	3570	3639	3866	3228	3216	3784	3118	5185	3034
CHEK2_4	CHEK2	1219	1422	4114	5648	3317	3393	2522	2233	2545	2669	2469	1891	2124	2222
CHEK2_5	CHEK2	1787	1586	4217	5385	3293	3112	3315	3008	2292	2690	3700	2981	3451	1809
CHEK2_6	CHEK2	1595	1581	4183	5754	3834	3495	3152	2677	3021	3500	2859	2595	3924	1960
CHRAC1_1	CHRAC1	1515	1679	4597	5755	4799	4741	3548	2934	3014	4005	3381	2506	4037	2401
CHRAC1_2	CHRAC1	1414	1153	2409	3296	1475	1656	1771	1971	1116	1538	1513	1653	1557	995
CHRAC1_3	CHRAC1	1566	1264	3852	4726	4090	2770	2612	2449	2836	2818	2997	1869	3596	1795
CHRAC1_4	CHRAC1	1569	1829	5264	6527	3825	5134	3938	4049	2798	4283	3941	3519	3108	3431
CHRAC1_5	CHRAC1	1175	1463	3389	4025	3599	3364	2691	2464	2592	2841	2715	2236	2147	1906
CHRAC1_6	CHRAC1	1523	1622	3784	4413	3193	2609	2661	2962	2176	2575	2127	2325	1822	829
CHTF8_1	CHTF8	1709	1847	4892	4140	2318	1995	1644	1730	973	1007	1452	776	1078	921
CHTF8_2	CHTF8	990	978	2822	3687	2050	1465	1449	1118	649	769	1026	509	1372	865
CHTF8_3	CHTF8	1807	1805	4528	4892	2136	1919	1759	2114	797	1019	1253	1201	1545	948
CHTF8_4	CHTF8	1683	2143	4807	5535	2740	1829	2109	2489	1657	1140	1707	1841	2313	1376
CHTF8_5	CHTF8	1248	1126	1717	1891	937	914	613	762	316	503	292	552	595	382
CHTF8_6	CHTF8	1323	1694	3793	4224	2105	1660	1521	2151	877	1045	1507	992	2598	1382
CIAO2B_1	CIAO2B	1481	1364	2555	3150	255	196	156	277	58	61	42	93	398	150
CIAO2B_2	CIAO2B	1103	1473	3305	3243	596	178	207	247	151	13	100	214	754	276
CIAO2B_3	CIAO2B	1379	1576	2641	3957	134	105	282	142	30	220	124	112	424	381
CIAO2B_4	CIAO2B	1488	1454	3143	3108	638	422	334	416	96	367	461	371	567	139
CIAO2B_5	CIAO2B	1291	1656	3395	3547	231	247	284	154	109	156	104	84	878	321
CIAO2B_6	CIAO2B	889	1022	2049	3035	945	937	615	640	368	667	334	593	646	1047
CIAO3_1	CIAO3	940	1096	711	858	24	13	32	80	25	12	33	0	33	18
CIAO3_2	CIAO3	1227	1753	1421	1585	477	36	124	289	311	37	143	194	515	60
CIAO3_3	CIAO3	1713	1870	1978	1863	716	62	143	383	367	36	133	208	455	143
CIAO3_4	CIAO3	747	1822	904	1070	120	200	136	250	59	84	315	336	139	102
CIAO3_5	CIAO3	1638	1595	1507	1150	140	84	198	224	19	83	115	160	179	54
CIAO3_6	CIAO3	1374	1580	2632	2902	1787	1591	1130	1477	1284	1730	1378	1496	770	1546
CIB1_1	CIB1	1333	1805	3963	4708	2890	3418	2531	2668	1854	3222	2695	2868	2773	2235
CIB1_2	CIB1	2035	1996	5712	5655	6386	4132	3445	3568	3794	3503	3035	3282	4158	2740
CIB1_3	CIB1	894	1150	4058	3858	3341	2421	1965	2158	2059	2441	1817	1575	3312	1263
CIB1_4	CIB1	1880	2013	4656	5848	5019	3343	2507	3502	2521	3188	2592	2674	4193	2430
CIB1_5	CIB1	1011	1391	1927	3615	2371	2012	1773	1817	1463	1559	1281	1306	2086	901
CIB1_6	CIB1	1810	1956	6043	6364	5288	4691	4131	4602	3837	3535	3554	3608	5863	1880
CINP_1	CINP	874	1012	2833	2769	1013	795	763	1147	648	807	842	1018	1162	472
CINP_2	CINP	1803	1957	4836	4517	285	213	286	433	161	134	290	141	615	468
CINP_3	CINP	1151	1230	2764	2883	496	555	392	514	274	524	364	261	483	568
CINP_4	CINP	1486	1620	4159	4634	387	722	432	350	169	645	362	200	1028	686
CINP_5	CINP	1192	1925	5173	5322	4888	3589	3196	2888	2834	3530	3338	2507	4686	2248
CINP_6	CINP	1701	1731	3765	4166	301	200	174	372	173	111	56	218	601	272
CITED1_1	CITED1	1261	1613	3004	5055	3903	3660	2940	2489	2883	3726	2998	1510	2548	2701
CITED1_2	CITED1	1441	1666	4164	3805	4097	2381	1934	3191	2470	1950	1929	2386	3461	1484
CITED1_3	CITED1	1589	1729	5053	4334	4357	3243	2721	3537	3095	2544	2554	2675	2931	1905
CITED1_4	CITED1	1504	1619	5041	4780	3525	2896	2406	3027	1977	2423	2431	2743	3580	1762
CITED1_5	CITED1	1894	2264	5008	6591	4692	4681	3756	4670	3149	4843	3887	3474	4217	3333
CITED1_6	CITED1	1127	1669	4425	4461	3463	4294	2602	2884	2473	3414	2689	2407	3014	1648
CITED2_1	CITED2	1821	1734	5179	5806	5597	4281	3116	3619	4785	4400	3256	2955	5359	1992
CITED2_2	CITED2	1137	1425	4034	3603	3911	2333	2175	3090	2932	2618	1944	2283	2903	1006
CITED2_3	CITED2	1274	1362	2951	3744	2766	2899	1969	2397	2081	2213	2305	2434	2685	1067
CITED2_4	CITED2	1214	1217	3516	3571	4436	3320	2388	2355	3358	3009	2324	1559	2782	1253
CITED2_5	CITED2	1258	1214	4266	4265	4377	2255	2106	2459	3483	2870	2445	2384	3051	1248
CITED2_6	CITED2	936	1059	4263	4482	3136	2862	1967	2911	2567	3359	2438	2288	2972	1713
CITED4_1	CITED4	1290	1186	3596	3632	3055	2124	1791	1925	1814	2139	1477	1777	2662	1516
CITED4_2	CITED4	1688	2019	4606	5797	5049	4504	3477	3740	3109	4378	3684	2521	5069	1902
CITED4_3	CITED4	1449	1863	4800	5426	4783	3965	2993	3722	2464	2838	2882	3866	3425	2750
CITED4_4	CITED4	1115	1519	2996	3443	2521	3097	2217	2258	1909	2718	1579	1592	1903	1489
CITED4_5	CITED4	1631	1594	3913	3696	2866	2024	1935	2556	1919	2034	2155	1448	2899	1767
CITED4_6	CITED4	1857	2180	4472	5499	3883	3666	2502	3368	3006	3120	3225	2911	3673	2416
CKAP5_1	CKAP5	1389	1717	649	713	8	38	287	20	25	42	229	82	121	131
CKAP5_2	CKAP5	1689	2338	888	447	420	67	114	101	266	109	59	42	260	43
CKAP5_3	CKAP5	423	527	1161	702	926	325	280	646	863	172	293	451	1082	325
CKAP5_4	CKAP5	1202	1501	746	879	135	175	126	229	123	90	213	129	69	12
CKAP5_5	CKAP5	1360	1667	994	1268	431	736	614	585	355	645	575	379	835	294
CKAP5_6	CKAP5	1542	2024	428	533	280	176	174	110	147	104	77	49	194	161
CLK1_1	CLK1	1390	2061	3774	4905	3514	3068	2544	2253	2010	2735	2516	1809	2220	2058
CLK1_2	CLK1	1564	1826	4847	5582	3454	3500	3055	4306	2259	3023	2646	3188	3533	1635
CLK1_3	CLK1	1317	1559	3788	4697	3019	2707	2333	2262	2693	2453	2014	1961	3113	1587
CLK1_4	CLK1	1389	1613	3133	4657	3002	2872	2175	2799	1980	2855	1854	2125	2850	1899
CLK1_5	CLK1	1401	1575	3546	3882	3311	2851	1883	2826	2125	2284	1497	2060	2905	1158
CLK1_6	CLK1	1558	1712	5466	5709	4905	3829	3493	3739	2814	4014	2911	3480	4430	2393
CLK2_1	CLK2	1746	1802	4160	5239	5503	4716	3641	3508	4070	3793	3206	2677	2960	2489
CLK2_2	CLK2	1451	1681	3401	3859	2916	2321	1537	2516	2049	2365	1701	1893	2382	1678
CLK2_3	CLK2	1688	1545	3479	5285	3330	3411	2296	3623	2309	3325	2421	2421	2963	2292
CLK2_4	CLK2	1923	1759	4229	4274	4241	2367	2014	2359	2358	1901	1907	1690	2900	1640
CLK2_5	CLK2	1518	1634	3220	5452	3023	4145	2283	2754	1696	3921	2246	2312	3807	2325
CLK2_6	CLK2	1298	1373	3341	4025	3669	2346	2246	2595	2079	2150	2110	2396	3632	1654
CLK3_1	CLK3	1980	1846	6186	6075	6545	5351	4684	5365	5153	6013	4404	4630	4440	1672
CLK3_2	CLK3	1146	1606	5127	5367	4299	4474	3096	3992	3495	4784	3265	3131	2213	1464
CLK3_3	CLK3	1596	2056	6416	6887	6500	5835	4262	4753	5483	5377	4341	4249	4060	1772
CLK3_4	CLK3	1639	2099	6919	7997	7392	7030	5415	5489	6196	6911	5802	4379	3506	2126
CLK3_5	CLK3	1596	1710	10889	12493	12592	10437	7367	8552	9872	10107	7657	7507	8293	4301
CLK3_6	CLK3	1257	1724	4540	5970	5160	4507	3324	3683	4317	4022	2989	3186	3445	1659
CLK4_1	CLK4	1308	1701	4519	4416	3772	3458	2428	3277	2632	3038	2381	2612	3190	2043
CLK4_2	CLK4	1548	1781	3993	5524	3934	3933	3344	3440	2725	3121	2634	2933	4024	1903
CLK4_3	CLK4	1067	1528	3967	5068	4224	3182	2798	3227	2757	2414	3170	2613	3519	1669
CLK4_4	CLK4	2830	2859	9299	8502	9217	5729	5166	6191	6407	4840	5146	5325	8569	3219
CLK4_5	CLK4	1630	1708	3793	4885	3765	3201	2611	2922	1733	2194	2635	2278	3154	1694
CLK4_6	CLK4	1405	1342	4639	4690	4010	2843	2620	3338	2055	2054	2376	2452	4093	2211
CLSPN_1	CLSPN	1608	2013	3006	2720	1489	1663	1840	1483	1031	1462	1311	1629	2415	761
CLSPN_2	CLSPN	1921	1887	2212	2323	1790	1283	1017	1056	1315	884	1086	1013	1110	369
CLSPN_3	CLSPN	1134	1586	959	1091	377	480	614	168	382	362	343	153	232	160
CLSPN_4	CLSPN	1388	1962	1906	2329	1274	1458	936	1721	756	1685	1106	1435	1735	1216
CLSPN_5	CLSPN	1527	1713	841	1059	472	622	354	472	273	459	364	581	730	452
CLSPN_6	CLSPN	1501	1822	2376	3097	1956	2112	1903	1315	1331	1903	1504	802	1939	1801
CMPK1_1	CMPK1	1289	1667	3832	5197	2286	2521	2629	2087	1486	1742	1772	1197	3901	3133
CMPK1_2	CMPK1	1544	2238	4825	5303	2329	2434	1966	2635	755	1104	1154	1386	4131	3099
CMPK1_3	CMPK1	1313	1023	2218	2786	2138	1824	1539	1864	1325	1400	1334	1223	1611	1086
CMPK1_4	CMPK1	1724	1953	4443	4767	2235	1610	1863	2221	1019	1129	1810	1309	5529	2759
CMPK1_5	CMPK1	1669	1710	6709	8020	6429	5905	4624	5511	4002	5121	4255	3545	5367	3136
CMPK1_6	CMPK1	1477	2091	4619	6040	1846	2138	2236	2558	1227	1159	1528	1230	4749	2336
CNOT3_1	CNOT3	1199	1654	1772	1850	143	196	62	92	149	112	144	0	254	45
CNOT3_2	CNOT3	1644	2329	2134	2797	201	643	164	501	18	433	181	272	428	179
CNOT3_3	CNOT3	1183	1536	1425	1554	230	41	65	135	174	0	50	71	180	28
CNOT3_4	CNOT3	1365	2025	2940	2170	1548	785	1047	1357	790	837	1095	850	1084	180
CNOT3_5	CNOT3	1349	1823	1629	2418	397	598	136	357	324	260	369	183	322	74
CNOT3_6	CNOT3	1596	1693	1478	1612	118	125	126	185	58	53	100	6	152	90
CNOT7_1	CNOT7	1045	1165	3436	3314	1810	1248	1438	1447	1263	1210	1630	742	1444	513
CNOT7_2	CNOT7	1809	1824	5556	5608	3442	3198	2379	3463	2246	3135	2111	2282	2456	1168
CNOT7_3	CNOT7	1735	1722	5116	4512	3389	2790	2606	2757	2080	1979	1728	1855	2657	975
CNOT7_4	CNOT7	1583	1370	3177	4839	2699	2141	2009	2268	1794	1922	1453	1615	1433	889
CNOT7_5	CNOT7	1062	1685	3460	3176	2507	1081	1129	1871	1087	902	879	1221	1622	891
CNOT7_6	CNOT7	1400	1834	3259	4602	2103	2459	1619	2054	1284	1626	1227	2047	2008	650
COASY_1	COASY	1812	1904	5521	6183	4206	4333	3887	3696	3134	3186	3409	3273	4969	2637
COASY_2	COASY	1189	1398	3718	4300	2982	2979	2015	2568	1796	1957	1770	1826	2919	1824
COASY_3	COASY	1582	1739	3874	3886	3232	3260	2298	2930	1901	2398	1805	2124	3139	1607
COASY_4	COASY	1522	1588	4570	5673	3704	2984	2604	3063	2656	2677	2980	2720	3440	1785
COASY_5	COASY	1231	1751	3194	3880	2575	1989	1629	2073	1606	1884	1463	1434	1380	1256
COASY_6	COASY	1861	1939	5417	6294	4506	5234	3002	3438	3465	4527	2769	2778	3904	2716
COPA_1	COPA	1096	1405	455	246	289	94	110	251	142	9	44	277	622	17
COPA_2	COPA	1367	1874	349	217	493	162	25	386	438	142	170	314	377	0
COPA_3	COPA	1532	1752	223	667	157	117	209	197	25	11	277	74	113	106
COPA_4	COPA	1301	1656	360	321	214	148	83	219	96	63	98	173	432	40
COPA_5	COPA	1228	2227	699	879	476	268	495	238	280	230	354	216	382	404
COPA_6	COPA	1157	1839	299	322	103	98	237	307	52	135	206	152	297	176
COPB1_1	COPB1	1719	1942	1338	1510	873	598	463	429	384	410	575	217	1055	714
COPB1_2	COPB1	1470	1647	411	625	271	191	57	337	127	207	29	249	299	234
COPB1_3	COPB1	1382	2131	189	465	330	194	179	140	262	110	155	46	203	106
COPB1_4	COPB1	1310	1327	665	841	318	220	248	220	289	141	192	153	340	74
COPB1_5	COPB1	1061	1831	767	638	343	474	454	299	170	271	473	230	521	116
COPB1_6	COPB1	1013	1854	317	516	354	129	177	81	88	103	173	98	803	40
COPS2_1	COPS2	1338	1911	1688	1868	151	274	157	156	118	245	209	195	288	270
COPS2_2	COPS2	1004	1146	1527	940	269	51	134	77	163	54	181	158	611	41
COPS2_3	COPS2	1266	1241	1014	1286	173	104	190	149	71	28	177	32	168	294
COPS2_4	COPS2	1385	1715	1856	1860	536	360	289	427	362	451	289	463	1358	91
COPS2_5	COPS2	1466	1433	959	1676	121	32	93	68	110	47	81	26	140	246
COPS2_6	COPS2	1585	2062	1632	1631	39	107	223	69	11	190	255	110	203	153
COPS3_1	COPS3	1119	1128	1392	1810	694	491	588	396	320	425	453	364	433	194
COPS3_2	COPS3	1549	1872	1993	2103	678	528	531	673	313	383	251	631	826	212
COPS3_3	COPS3	1773	1981	1326	1342	106	94	59	229	55	28	8	86	112	84
COPS3_4	COPS3	1986	2173	2609	2409	347	174	175	377	93	274	140	475	442	204
COPS3_5	COPS3	1276	1805	1936	1851	462	1211	587	438	380	853	693	456	411	259
COPS3_6	COPS3	1719	1632	1939	2053	362	508	279	312	327	301	228	163	306	210
COPS4_1	COPS4	1389	1442	1186	1497	56	86	128	129	32	54	50	96	142	192
COPS4_2	COPS4	1170	1535	1700	1426	286	251	248	151	113	215	226	71	160	351
COPS4_3	COPS4	1827	2310	1812	2894	273	47	164	474	133	74	216	439	390	164
COPS4_4	COPS4	1483	1870	2080	1752	728	417	542	545	335	285	387	204	484	346
COPS4_5	COPS4	1733	1936	1619	2177	67	90	256	151	8	54	283	49	296	165
COPS4_6	COPS4	1647	1400	2137	2072	868	904	646	715	445	635	388	448	734	507
COPS5_1	COPS5	804	804	2684	3290	2518	2332	1647	1961	1700	2327	2221	1480	2474	1161
COPS5_2	COPS5	1659	1756	1890	2647	248	212	225	304	157	292	338	309	243	279
COPS5_3	COPS5	1051	1311	1118	1309	304	218	99	256	150	158	127	157	167	51
COPS5_4	COPS5	1316	1846	1137	1039	179	100	178	241	127	128	132	142	410	298
COPS5_5	COPS5	1462	2069	2133	1760	379	139	158	375	151	156	186	222	436	95
COPS5_6	COPS5	1688	2005	1969	1778	478	519	417	480	457	469	241	372	1031	249
COPS7A_1	COPS7A	1463	1545	3955	4500	3212	2062	2215	2642	1997	1832	1866	1901	2237	918
COPS7A_2	COPS7A	1688	2039	5707	4883	4512	3440	2887	3473	2837	2996	2625	2619	2387	1478
COPS7A_3	COPS7A	1577	1969	4516	5721	3944	2781	1898	2930	2274	2019	1630	1952	2044	1256
COPS7A_4	COPS7A	1594	1662	4145	5121	3266	4258	2504	2314	1816	3007	2744	1769	1967	1268
COPS7A_5	COPS7A	1404	1948	4335	5241	3562	3046	2640	3285	2451	2810	2569	1999	2461	1427
COPS7A_6	COPS7A	1721	2204	4713	5652	3594	3400	3033	3612	2801	2977	3002	2474	4249	1863
COPS7B_1	COPS7B	1735	1918	5499	7426	4473	5032	3995	3620	2993	4637	3572	2961	3614	2250
COPS7B_2	COPS7B	1541	1631	4676	6039	3988	2731	2637	3234	2520	2394	2844	2722	2589	1717
COPS7B_3	COPS7B	1651	1954	4378	4831	4255	3540	2529	3293	2422	3240	3088	2386	3769	1725
COPS7B_4	COPS7B	1596	1933	4727	4834	3744	3578	3434	2689	2606	2672	2667	2235	3468	1680
COPS7B_5	COPS7B	921	1407	2903	3517	2188	2173	1645	2492	1478	2312	1472	1690	1549	823
COPS7B_6	COPS7B	1474	1723	4241	3815	3065	2418	2006	2391	2676	2139	2550	2050	3501	1296
COPS8_1	COPS8	1911	2646	3523	3627	956	758	865	1494	515	572	812	1124	523	304
COPS8_2	COPS8	1429	1546	4981	5749	4072	3661	3877	3014	3219	3468	3313	2865	3705	2406
COPS8_3	COPS8	1547	1898	1443	1357	208	315	174	130	175	163	92	129	93	145
COPS8_4	COPS8	1083	1357	2418	3870	1751	1271	1650	1978	1090	1106	1506	1498	1121	1655
COPS8_5	COPS8	1468	1471	3170	3292	1797	1294	877	1118	1750	982	760	901	1350	805
COPS8_6	COPS8	1658	1923	3345	4560	2611	2568	1576	2210	1725	2016	1612	2087	2715	1475
CPSF2_1	CPSF2	1386	1833	3180	2738	83	265	113	261	14	56	115	212	198	96
CPSF2_2	CPSF2	1091	1766	2109	2312	0	225	144	109	17	41	9	105	153	417
CPSF2_3	CPSF2	1667	2001	6085	6708	989	570	682	732	352	272	422	333	743	504
CPSF2_4	CPSF2	1139	855	1473	2661	279	687	437	344	238	301	164	371	459	132
CPSF2_5	CPSF2	1482	1674	2375	3095	359	202	209	170	254	89	221	130	134	208
CPSF2_6	CPSF2	1728	1662	2819	2459	256	335	271	279	125	148	176	228	253	140
CPSF3_1	CPSF3	1323	1798	2622	3725	657	248	270	241	526	145	351	265	831	77
CPSF3_2	CPSF3	928	1243	2475	2484	184	1	68	137	53	28	49	30	281	140
CPSF3_3	CPSF3	1402	1817	2265	3022	460	715	378	357	207	383	221	148	877	421
CPSF3_4	CPSF3	1692	2102	3073	2819	481	146	224	281	208	160	115	221	220	305
CPSF3_5	CPSF3	1534	1897	3235	3345	604	322	249	424	379	447	53	124	318	246
CPSF3_6	CPSF3	1396	1538	2352	2565	170	218	222	264	66	80	183	109	238	84
CRCP_1	CRCP	1475	1622	1460	2047	237	291	164	239	99	156	137	145	259	149
CRCP_2	CRCP	1699	1565	1455	1694	227	437	80	263	89	126	69	238	288	46
CRCP_3	CRCP	1848	2004	2441	2434	616	540	539	498	390	427	510	546	980	463
CRCP_4	CRCP	1387	1491	2641	3100	1754	1091	1340	1299	1081	1186	1747	1244	1401	915
CRCP_5	CRCP	1158	1613	2329	2195	1089	912	381	672	675	367	705	267	883	443
CRCP_6	CRCP	1159	1629	1687	2234	683	834	571	835	296	320	703	636	656	531
CRNKL1_1	CRNKL1	1323	1684	626	401	223	218	93	95	172	227	105	39	441	102
CRNKL1_2	CRNKL1	1200	1516	1029	2328	443	759	637	510	307	783	625	378	1074	260
CRNKL1_3	CRNKL1	1171	1136	1529	1946	845	786	530	775	1145	386	693	611	908	553
CRNKL1_4	CRNKL1	1328	1407	437	472	127	77	20	73	47	0	0	35	146	0
CRNKL1_5	CRNKL1	1303	1426	1792	1308	1024	838	845	708	594	849	708	360	1481	286
CRNKL1_6	CRNKL1	1125	1607	1134	1033	947	757	684	987	730	642	953	805	1259	320
CRY1_1	CRY1	1227	1710	4555	6022	3842	3939	3067	3277	2245	3494	2854	2846	4553	2764
CRY1_2	CRY1	1269	1540	3649	4059	2909	2217	2453	2405	1441	1895	2078	1558	2020	1818
CRY1_3	CRY1	1461	1606	4446	4031	3885	3186	2630	3537	2328	1748	1806	2704	2496	1589
CRY1_4	CRY1	1474	1646	4601	4889	4354	3310	2449	2259	2544	2434	2341	1787	2797	1823
CRY1_5	CRY1	1362	1603	3938	4659	3618	3428	2528	3166	2256	2728	2440	2306	3264	2136
CRY1_6	CRY1	1054	1401	3648	4879	4181	4050	2783	3525	2742	3021	2544	2973	2915	2069
CRY2_1	CRY2	1788	2218	4868	5932	3981	4096	3504	3444	2525	3254	2985	3082	4788	2993
CRY2_2	CRY2	1385	1851	4595	4964	3084	3081	2859	2518	2098	3133	2391	2489	2996	3016
CRY2_3	CRY2	1111	1284	3166	3240	2600	2165	1667	1938	1557	1881	1920	1701	2576	1515
CRY2_4	CRY2	1494	1551	4030	3578	4266	2995	2158	2414	2396	2790	2089	2398	3459	2252
CRY2_5	CRY2	1243	1453	4150	4525	3873	4209	3173	2729	3679	3152	2410	2850	3307	1797
CRY2_6	CRY2	2000	1775	5109	5773	3591	4588	3001	3263	2099	4049	3388	2180	3365	1815
CSE1L_1	CSE1L	1315	1616	1088	848	284	28	63	50	79	37	230	24	65	0
CSE1L_2	CSE1L	1181	1524	1226	1021	18	95	66	61	56	24	60	150	673	15
CSE1L_3	CSE1L	1636	1827	1898	1622	386	374	143	136	205	128	57	201	193	0
CSE1L_4	CSE1L	2122	1613	3919	3500	653	417	232	399	318	319	118	199	284	133
CSE1L_5	CSE1L	1962	1885	3337	2422	836	783	521	765	256	484	232	515	640	287
CSE1L_6	CSE1L	1353	1314	1358	1380	614	621	435	583	215	391	378	265	291	280
CSN3_1	CSN3	963	857	3225	3670	2579	2331	2107	2361	1916	2069	2154	1659	2004	1731
CSN3_2	CSN3	1299	1626	3435	3403	3863	2819	2445	2457	2573	2543	2187	1914	3805	1322
CSN3_3	CSN3	1451	1513	4213	3848	3594	2798	2657	2666	2120	2564	2488	2225	2642	1597
CSN3_4	CSN3	1491	1999	5583	5829	5341	4149	3938	4790	3425	3517	3696	4166	4910	2521
CSN3_5	CSN3	1399	1576	4317	3522	3963	2730	2491	3312	2621	2522	2697	2520	2582	2138
CSN3_6	CSN3	2018	2102	6439	6919	4614	5236	3576	4394	3325	4154	3777	3188	6100	3302
CSNK1A1_1	CSNK1A1	1703	1793	3855	5172	1054	1694	1415	1482	976	1449	3832	2368	1409	226
CSNK1A1_2	CSNK1A1	1452	1511	3668	3934	1464	1481	975	1327	734	658	863	942	393	393
CSNK1A1_3	CSNK1A1	1279	1610	3105	2994	2915	2445	1986	2323	2045	2822	2300	2009	2426	1481
CSNK1A1_4	CSNK1A1	1648	1710	4002	4825	1189	968	922	1063	562	538	903	659	1078	563
CSNK1A1_5	CSNK1A1	1615	1689	4124	6078	1573	2357	1648	1850	984	2088	1731	1859	774	537
CSNK1A1_6	CSNK1A1	1355	1555	4250	4278	2230	1626	1403	1562	1201	1405	1432	959	1506	493
CSNK1D_1	CSNK1D	1430	2038	4331	4953	4793	2540	2065	2645	3305	2058	2022	2642	3081	1297
CSNK1D_2	CSNK1D	1236	1395	3309	3613	2581	2470	1832	2309	2142	2147	1810	1593	1286	836
CSNK1D_3	CSNK1D	1407	1507	4579	4170	3544	2669	2662	2303	3229	3308	2566	2194	2642	1655
CSNK1D_4	CSNK1D	1067	1467	3854	3862	3110	2777	2107	2509	2814	3096	2004	2419	2817	1165
CSNK1D_5	CSNK1D	1498	1883	5373	5113	3956	2754	2029	3440	3618	2248	1910	2626	1613	1652
CSNK1D_6	CSNK1D	1673	1683	4348	5519	3905	3156	2859	2963	2830	3637	2714	3583	2342	2234
CSNK1E_1	CSNK1E	1050	1250	3454	4067	3461	2864	2224	2429	2521	2623	2366	2157	2974	1415
CSNK1E_2	CSNK1E	2019	2259	6589	7176	4573	4781	4064	4746	3899	5001	4000	3664	4996	2772
CSNK1E_3	CSNK1E	1504	1673	4184	4966	3928	3445	2954	2921	2764	3786	2805	2428	2157	1832
CSNK1E_4	CSNK1E	1552	1884	5062	5264	3739	3986	3008	3776	3688	3139	3050	3023	3642	2050
CSNK1E_5	CSNK1E	1225	1757	3415	3846	3285	2703	2063	2338	2251	2870	2358	1954	2092	905
CSNK1E_6	CSNK1E	1751	1557	4059	4700	3008	3198	2782	2853	2065	3536	3116	2879	2849	1379
CSNK2B_1	CSNK2B	1144	1518	3771	4074	3294	2055	1748	2119	1732	1384	1113	1349	2798	1696
CSNK2B_2	CSNK2B	1916	2161	4139	4473	1417	1102	761	1166	301	381	423	231	2495	1485
CSNK2B_3	CSNK2B	1946	1990	3884	3926	1429	1001	967	1105	465	426	460	523	1713	924
CSNK2B_4	CSNK2B	1799	2119	3228	3891	838	477	395	733	208	170	173	105	1481	618
CSNK2B_5	CSNK2B	818	1068	2256	2420	436	269	320	341	104	111	127	76	805	334
CSNK2B_6	CSNK2B	1607	2396	4519	3994	1055	577	697	786	286	235	476	277	1590	839
CSTF1_1	CSTF1	1333	1824	4309	4128	2098	2016	1917	2117	752	851	718	792	3652	1287
CSTF1_2	CSTF1	1234	1878	3312	4494	362	325	319	280	26	95	180	73	496	375
CSTF1_3	CSTF1	1484	1821	4405	5788	493	463	620	600	92	149	144	120	1052	726
CSTF1_4	CSTF1	1366	1506	3410	3952	973	680	576	744	426	477	365	341	1294	1214
CSTF1_5	CSTF1	1271	1941	4207	3932	627	457	470	695	101	121	127	230	1123	607
CSTF1_6	CSTF1	1308	1615	3180	3680	657	405	723	738	236	359	252	299	1588	357
CSTF3_1	CSTF3	1439	1573	2311	3478	391	653	507	344	116	311	129	115	519	673
CSTF3_2	CSTF3	1634	1945	2551	3536	889	561	522	636	357	465	467	459	967	406
CSTF3_3	CSTF3	1695	1647	4173	4231	1898	1141	1139	1691	972	743	770	1196	2515	620
CSTF3_4	CSTF3	1714	2148	2924	4388	398	495	382	495	150	187	140	262	90	267
CSTF3_5	CSTF3	1830	1891	3232	3899	965	740	834	781	610	603	791	393	766	964
CSTF3_6	CSTF3	1793	1924	3499	3022	333	159	148	375	186	102	18	105	341	114
CTC1_1	CTC1	1548	1808	4475	4786	2118	1747	1560	2102	679	1029	738	745	1700	924
CTC1_2	CTC1	2031	2125	4355	4823	3288	1435	2198	2464	1794	796	1128	1332	2711	958
CTC1_3	CTC1	1267	1512	3170	2961	1605	1557	1114	1580	695	920	524	526	896	729
CTC1_4	CTC1	1722	1878	4487	4462	2225	1918	2079	1493	958	1326	843	535	1541	759
CTC1_5	CTC1	1659	1758	4042	4341	1502	2231	1347	1177	595	849	504	416	2066	906
CTC1_6	CTC1	829	1015	3031	3073	1529	1402	1286	796	1015	756	485	506	1289	482
CTCF_1	CTCF	1323	1629	2627	2834	776	629	739	797	545	686	495	434	1722	343
CTCF_2	CTCF	1636	1543	4912	4978	3833	2609	2457	2652	3219	2714	2170	2110	3008	1408
CTCF_3	CTCF	1398	1720	4055	4523	3514	2721	2264	2324	1891	1876	1897	1820	3070	1628
CTCF_4	CTCF	1491	1591	2600	2527	302	137	223	175	192	56	165	30	430	266
CTCF_5	CTCF	946	1081	2226	2765	1315	1306	932	1246	617	375	550	572	1707	1373
CTCF_6	CTCF	1165	1587	3224	2224	873	326	430	550	472	192	205	236	2380	472
CTDP1_1	CTDP1	1676	1562	535	651	23	73	105	20	17	99	20	1	1	52
CTDP1_2	CTDP1	1905	2304	1965	1551	327	19	109	199	229	91	41	393	766	8
CTDP1_3	CTDP1	2103	2106	2086	2110	865	765	447	879	737	724	603	675	1510	407
CTDP1_4	CTDP1	1291	1508	932	1114	18	218	117	348	18	204	72	388	95	123
CTDP1_5	CTDP1	1025	1693	1371	1964	862	289	229	466	734	214	122	448	102	148
CTDP1_6	CTDP1	902	890	1884	1731	1028	810	568	504	510	669	496	345	669	158
CTU2_1	CTU2	1614	2050	2682	3313	514	705	823	672	255	421	313	456	2157	1024
CTU2_2	CTU2	2031	2021	2718	3692	1639	1339	1586	1550	900	1023	822	1200	2741	1225
CTU2_3	CTU2	1411	1719	2533	3065	568	586	498	734	147	475	523	295	1823	1039
CTU2_4	CTU2	1424	1505	3072	2638	354	360	287	579	130	100	100	265	1231	898
CTU2_5	CTU2	1340	1885	3315	3818	2321	2257	1548	1814	1214	1960	1845	1018	3397	1242
CTU2_6	CTU2	1418	1658	2235	2479	589	300	459	392	71	238	144	86	1020	1106
CUL3_1	CUL3	1616	1829	4309	5707	2617	2182	1530	1321	3300	4020	1026	1107	776	583
CUL3_2	CUL3	1164	1105	3800	3297	1593	1239	866	1139	3057	2567	679	751	521	118
CUL3_3	CUL3	1577	1832	4265	5073	1719	2433	1175	1366	3544	6306	629	906	211	261
CUL3_4	CUL3	1741	2081	4860	4852	1937	2216	993	1450	3947	3365	528	637	565	405
CUL3_5	CUL3	1763	1723	5053	5235	3990	3056	2043	2561	7629	5919	1858	1850	1125	531
CUL3_6	CUL3	1969	1701	4595	5057	1598	1759	970	985	3732	3005	596	439	251	284
CUL4A_1	CUL4A	1652	1955	5015	5872	5554	4127	2976	3948	3881	3074	2952	3738	7229	2621
CUL4A_2	CUL4A	1396	1614	5111	3450	3879	2718	2320	2973	2091	1820	2060	2066	5213	1741
CUL4A_3	CUL4A	1879	1659	4132	5439	2631	3659	2269	2080	1472	3339	2397	1405	2935	2939
CUL4A_4	CUL4A	1808	2352	5745	5781	5664	4853	3122	4507	3854	3281	3363	3899	4672	3287
CUL4A_5	CUL4A	1243	1800	4089	5203	3249	3416	3423	2842	1621	3212	3417	2032	5015	3137
CUL4A_6	CUL4A	1357	1850	4057	3832	3364	2401	1938	3143	1790	1752	1540	1956	4324	2426
CUL4B_1	CUL4B	1699	1638	4058	4497	3100	2302	2344	3394	1857	1579	2567	2240	6771	2455
CUL4B_2	CUL4B	1315	1179	4359	4267	4027	3771	2237	2551	2164	2641	2334	2470	4092	2200
CUL4B_3	CUL4B	1128	1578	3819	4570	3319	3119	2293	2339	1979	1831	2246	1960	5443	2915
CUL4B_4	CUL4B	1383	1295	3470	5039	3025	3105	2872	3024	1367	2113	2721	2500	4930	2592
CUL4B_5	CUL4B	1582	2342	5435	5770	3439	3845	3480	3039	1620	2649	2967	2408	7367	3338
CUL4B_6	CUL4B	1690	1833	5639	5589	3551	3910	3221	3764	1854	2558	2807	2325	6085	4461
CUL5_1	CUL5	1616	1587	4269	6441	3172	2985	2319	2659	2365	3992	2562	2106	2938	1250
CUL5_2	CUL5	1210	1349	3769	3966	2690	2249	1894	2385	2692	2225	1728	1762	1771	1555
CUL5_3	CUL5	1588	1400	3287	3800	2328	2632	1631	1675	1524	2472	1353	1458	2198	1176
CUL5_4	CUL5	1428	1604	3159	4260	2294	2569	1520	1453	1991	2095	1864	1289	2518	1267
CUL5_5	CUL5	1069	1585	3942	3559	2450	2355	2393	2078	2679	2312	2045	1886	2673	1444
CUL5_6	CUL5	1683	1667	4382	4535	2125	1791	1671	2186	2757	2164	1948	1180	2260	1370
CWC22_1	CWC22	1634	1886	731	1102	219	225	248	354	241	195	193	273	290	136
CWC22_2	CWC22	1330	1677	2279	2434	1611	1383	1301	1273	1324	1251	1556	1019	1714	787
CWC22_3	CWC22	1188	1926	754	689	383	53	113	528	397	0	129	226	256	58
CWC22_4	CWC22	1366	1643	2713	2789	1802	2504	1570	1368	1212	1847	1105	953	1596	684
CWC22_5	CWC22	1587	1917	1439	1110	552	480	540	789	414	392	419	323	281	171
CWC22_6	CWC22	1671	1545	3296	2737	1786	1534	1146	1459	1266	1061	929	880	1080	856
CWC27_1	CWC27	1868	1618	4005	4898	3885	3047	2369	3061	3534	3736	2626	2874	1774	1017
CWC27_2	CWC27	1116	1338	2674	2627	2024	1763	1558	1868	2253	2092	1907	1957	1307	738
CWC27_3	CWC27	1126	1044	3738	5718	2921	3651	3041	2786	2792	4028	2986	2222	2303	1847
CWC27_4	CWC27	1467	1771	3661	4205	2787	2769	2037	2226	2616	3348	2052	2189	2885	1221
CWC27_5	CWC27	1454	1946	4116	5963	3969	3694	2494	2993	3045	4165	2682	2841	3053	1632
CWC27_6	CWC27	1822	1853	4182	4644	3877	3474	2754	3122	3624	3522	3351	3254	2966	1433
DAD1_1	DAD1	1354	1440	1941	1549	144	133	81	190	47	100	185	94	91	165
DAD1_2	DAD1	1106	1157	1691	1313	38	163	57	145	0	152	25	49	4	55
DAD1_3	DAD1	1434	1751	2619	2898	326	110	154	77	142	70	169	131	60	152
DAD1_4	DAD1	923	1639	1696	2057	470	384	249	372	267	566	275	171	470	231
DAD1_5	DAD1	1371	1798	2063	2823	519	101	277	428	423	111	341	383	719	331
DAD1_6	DAD1	1640	2007	2773	4462	909	925	754	521	380	513	569	418	854	189
DAP3_1	DAP3	1675	2004	3919	4783	3222	3084	2099	2254	1470	2014	2070	1849	2263	1861
DAP3_2	DAP3	1771	1956	4975	5250	3933	3339	2825	2366	2570	3089	2390	1748	3317	1731
DAP3_3	DAP3	1193	1160	3172	3983	2868	1929	2246	2506	1920	1866	1936	1822	3036	1521
DAP3_4	DAP3	1557	1697	3526	4458	3019	2966	2350	2357	1888	1871	2747	2396	2360	2330
DAP3_5	DAP3	1642	1554	4384	4822	3338	2518	2413	2830	1685	2159	2506	1821	4485	1397
DAP3_6	DAP3	1626	1736	4123	4557	3335	2657	2216	2690	1993	1905	1459	2178	2742	2131
DARS1_1	DARS1	1262	1816	1156	926	374	198	186	625	287	87	47	338	130	30
DARS1_2	DARS1	1548	1813	1000	1259	83	98	112	40	0	53	50	45	4	0
DARS1_3	DARS1	1919	2067	1242	1250	353	126	96	162	294	59	156	362	129	19
DARS1_4	DARS1	1391	1650	1066	1792	344	630	297	347	340	186	181	197	795	902
DARS1_5	DARS1	1183	1222	995	749	193	10	14	114	216	4	0	108	23	0
DARS1_6	DARS1	839	901	1139	1184	736	490	554	956	586	286	507	871	597	333
DAXX_1	DAXX	1829	1866	4611	5325	3737	2864	2098	2349	2026	1820	1858	1202	3375	1634
DAXX_2	DAXX	1189	1331	2782	3224	1591	1039	797	1326	738	733	874	897	2090	813
DAXX_3	DAXX	1639	1913	5156	5667	3509	3065	2776	2802	1415	1565	1922	1311	4698	1601
DAXX_4	DAXX	1607	1755	3636	5541	3063	2354	2643	2141	2184	1669	1947	2183	3669	2205
DAXX_5	DAXX	1234	1570	3436	5063	2870	3402	2194	1848	1108	1743	1268	1249	2559	1494
DAXX_6	DAXX	1453	1733	3541	4331	2781	3029	1846	2239	1898	1954	1807	1647	3335	1496
DBF4_1	DBF4	1779	2122	5077	6556	4566	4797	3519	3756	2555	4466	3213	3013	3650	2163
DBF4_2	DBF4	1479	1464	3249	3096	2090	2356	1657	2179	1419	2050	1344	1038	2166	1136
DBF4_3	DBF4	1489	2060	4609	4562	3451	2294	1819	1967	2080	2390	1592	943	1261	1059
DBF4_4	DBF4	1545	1820	2584	2495	1901	1164	885	948	1513	878	511	421	663	606
DBF4_5	DBF4	1843	2001	4745	4478	2489	3027	2021	2119	1407	2504	946	1317	1225	1638
DBF4_6	DBF4	1390	1378	1964	1974	1550	1220	671	726	1062	814	389	488	787	195
DBR1_1	DBR1	883	751	1001	1099	149	223	68	90	80	109	24	126	19	121
DBR1_2	DBR1	1467	1670	2340	2654	126	109	139	66	170	122	131	72	189	84
DBR1_3	DBR1	776	1262	1353	1847	250	67	285	449	244	181	195	103	410	207
DBR1_4	DBR1	1371	1677	3135	2780	288	572	109	521	118	340	142	252	371	340
DBR1_5	DBR1	1894	2205	2541	2518	232	224	326	230	212	226	234	266	302	111
DBR1_6	DBR1	930	1394	1116	1450	86	102	53	39	19	2	20	34	27	4
DCLRE1A_1	DCLRE1A	1280	1637	3682	4543	3887	3469	3126	2601	2275	3109	2279	1801	2772	1460
DCLRE1A_2	DCLRE1A	1499	1974	4532	5001	4039	3463	2606	3178	2702	2669	2243	2490	2674	1572
DCLRE1A_3	DCLRE1A	1481	1610	4016	5148	2994	2963	2685	2777	2065	2534	2397	2420	2730	2418
DCLRE1A_4	DCLRE1A	1832	1915	4339	7409	4345	4685	3952	4097	2603	4150	3436	3057	5869	2301
DCLRE1A_5	DCLRE1A	1597	1855	4751	5380	3586	2987	2583	3252	2070	2780	2564	2832	4787	1716
DCLRE1A_6	DCLRE1A	1639	2037	4892	6724	4295	5445	3971	3596	2781	6372	5279	2874	3669	2901
DCLRE1B_1	DCLRE1B	1961	2015	4675	6188	1884	2612	1568	1611	823	1607	914	1142	1739	829
DCLRE1B_2	DCLRE1B	1093	1029	2175	2494	1180	1178	859	1104	604	479	331	794	1883	672
DCLRE1B_3	DCLRE1B	1285	1329	3244	2820	1182	1786	1392	2094	787	1161	1217	900	1890	816
DCLRE1B_4	DCLRE1B	1367	1585	2564	3605	1440	1304	1394	1201	964	914	1436	1251	1616	999
DCLRE1B_5	DCLRE1B	1459	1508	3512	3965	1963	1349	1437	1320	960	548	1223	784	3574	940
DCLRE1B_6	DCLRE1B	1852	1770	4547	4830	2831	2237	1923	2476	1379	1881	1667	1742	3301	1227
DCLRE1C_1	DCLRE1C	1483	1840	5392	5893	4600	2651	3200	3709	3557	2162	2702	2683	2767	1990
DCLRE1C_2	DCLRE1C	1401	1347	4264	4558	3558	3039	2435	3042	2601	3087	2043	2643	3620	1792
DCLRE1C_3	DCLRE1C	1756	2041	5163	5992	4543	4441	3520	4405	3783	3420	3510	2997	3145	2350
DCLRE1C_4	DCLRE1C	1156	1151	2681	3573	2156	1750	2091	2847	1237	1795	1821	1970	1636	1043
DCLRE1C_5	DCLRE1C	1286	1278	3580	4287	3228	2536	2679	2993	2532	1764	1761	2214	3456	1338
DCLRE1C_6	DCLRE1C	1225	1615	5137	5441	4788	3981	2564	3420	3398	3231	3050	2800	3078	1363
DCTN5_1	DCTN5	1840	1727	1789	1836	103	119	126	187	107	133	209	83	144	20
DCTN5_2	DCTN5	1276	1582	1961	1647	187	161	108	224	72	139	62	147	308	69
DCTN5_3	DCTN5	1420	2045	1357	1575	228	128	123	149	222	120	124	155	288	29
DCTN5_4	DCTN5	1145	1614	1128	1600	34	182	243	240	15	183	301	139	158	31
DCTN5_5	DCTN5	1367	1438	2904	4188	2792	2266	2193	2682	1616	2681	2710	1682	2190	2011
DCTN5_6	DCTN5	1617	1661	1941	1569	128	251	94	87	64	247	178	146	131	96
DDB1_1	DDB1	916	1402	2062	1942	486	93	242	416	173	13	289	166	602	188
DDB1_2	DDB1	1430	1956	1440	1837	109	189	346	356	63	74	234	153	247	232
DDB1_3	DDB1	1747	2020	1814	1454	429	754	473	634	206	677	552	605	345	233
DDB1_4	DDB1	509	653	928	852	463	112	204	291	311	96	57	201	96	122
DDB1_5	DDB1	1173	1844	1064	1280	26	141	78	147	117	178	4	24	423	252
DDB1_6	DDB1	1445	1726	1918	1909	796	1067	852	870	455	747	796	676	829	611
DDB2_1	DDB2	1713	1705	4195	5727	3474	3565	2661	2813	2034	3027	2568	2562	3408	2136
DDB2_2	DDB2	2238	2600	2506	3169	1868	2040	1743	1951	1017	1825	1403	1705	2080	1004
DDB2_3	DDB2	1733	1740	4418	5144	3673	3358	3324	3569	2078	2832	2806	2640	3317	1929
DDB2_4	DDB2	1070	1593	3378	4077	2995	2072	1994	3363	2039	1891	2272	2000	2046	1515
DDB2_5	DDB2	894	936	2239	3013	1712	1955	1367	1662	1359	1739	1170	788	1610	1284
DDB2_6	DDB2	3366	3619	8486	11020	7505	7174	6565	6991	4380	5821	5506	5425	8669	4195
DDIAS_1	DDIAS	1232	1350	4275	3926	4181	2673	1909	3036	2531	1920	1636	2872	2711	1341
DDIAS_2	DDIAS	1372	1953	3770	5051	3160	3664	2628	3279	2196	3031	2240	2024	2658	2215
DDIAS_3	DDIAS	1903	1710	5531	4721	4587	3413	2510	2885	3256	2325	2512	2443	3659	1447
DDIAS_4	DDIAS	1951	1884	4966	6609	3630	3756	3040	3436	2568	3911	2701	2445	4231	1837
DDIAS_5	DDIAS	1169	1318	3875	4375	3232	3015	2133	2888	2087	3039	2117	2134	2588	1949
DDIAS_6	DDIAS	2427	2233	5844	7460	5537	5663	4704	3854	3704	4707	3630	3008	3878	2299
DDX1_1	DDX1	1327	1408	3643	4354	613	580	607	505	274	146	305	118	1134	546
DDX1_2	DDX1	1419	1637	3454	3922	1460	998	969	1005	615	809	657	551	2265	858
DDX1_3	DDX1	1724	1994	4785	5034	1913	1421	1424	1421	411	820	467	639	2415	1870
DDX1_4	DDX1	1439	2151	4127	5720	1273	1564	970	1257	423	322	498	425	2080	1496
DDX1_5	DDX1	1306	1738	3513	3682	590	505	404	775	261	107	149	69	1294	606
DDX1_6	DDX1	1359	1594	4481	4471	5033	2939	2962	4678	3168	2386	2781	2644	3585	1879
DDX10_1	DDX10	1308	1344	747	1405	84	37	26	60	21	7	111	2	34	272
DDX10_2	DDX10	1238	1856	911	901	233	32	102	82	244	30	17	230	250	47
DDX10_3	DDX10	1792	2181	1311	2298	361	365	162	126	201	230	80	46	311	374
DDX10_4	DDX10	1675	1601	989	1562	230	297	291	272	254	127	310	111	191	192
DDX10_5	DDX10	1408	1685	1645	1586	288	135	223	223	221	91	112	149	386	144
DDX10_6	DDX10	1457	1864	1284	1349	216	88	165	329	146	47	145	243	178	219
DDX11_1	DDX11	1457	1665	4164	5469	3054	2648	2718	2805	2638	2398	2290	1971	2288	1349
DDX11_2	DDX11	1728	1838	1179	1120	222	86	116	87	73	44	98	68	297	78
DDX11_3	DDX11	1029	1128	1564	1831	254	369	423	241	157	292	325	194	152	53
DDX11_4	DDX11	1144	1351	1231	2080	371	414	305	288	77	336	108	108	120	105
DDX11_5	DDX11	1700	1995	2377	2293	167	396	179	395	40	289	100	73	120	208
DDX11_6	DDX11	1260	2004	2048	2252	557	779	354	333	298	544	248	208	94	176
DDX17_1	DDX17	2023	1858	5035	4970	4360	2490	2098	3132	2458	2160	2058	2873	2730	1258
DDX17_2	DDX17	1703	1682	4693	5136	3609	2296	2332	3567	2618	1770	3030	2402	2357	1645
DDX17_3	DDX17	1625	1960	4347	4383	3129	2465	2197	3051	1707	2230	2047	2737	1915	1077
DDX17_4	DDX17	1089	1392	3568	4271	3223	2187	2419	3125	2164	2249	2423	2085	3182	1224
DDX17_5	DDX17	1628	1670	4312	4536	3541	2948	2513	2621	1987	2278	2249	2048	2413	1456
DDX17_6	DDX17	1017	1352	3886	3904	3082	2024	1834	2258	2037	2158	2233	1769	3352	1525
DDX18_1	DDX18	1781	2021	1017	1331	444	276	477	246	232	324	467	200	30	487
DDX18_2	DDX18	1738	2128	1065	1265	208	269	233	83	243	168	167	257	6	434
DDX18_3	DDX18	1200	1320	1101	1099	371	324	357	338	240	176	227	290	196	268
DDX18_4	DDX18	1511	2202	1408	1926	696	912	895	1203	701	1072	769	671	586	686
DDX18_5	DDX18	1593	2098	2053	1915	426	185	104	319	158	112	176	165	314	427
DDX18_6	DDX18	879	1249	682	960	126	22	44	68	38	18	24	2	60	10
DDX20_1	DDX20	1853	2224	4570	5298	1715	1635	1507	1606	1307	1787	1584	2018	1926	554
DDX20_2	DDX20	1814	2295	2340	2904	170	217	133	277	88	107	167	58	245	188
DDX20_3	DDX20	1616	2216	2825	3004	164	95	146	189	308	113	267	15	43	176
DDX20_4	DDX20	1637	1939	2816	2836	240	249	184	223	153	72	74	94	148	25
DDX20_5	DDX20	1293	1878	2450	3367	368	366	266	337	247	428	354	260	296	140
DDX20_6	DDX20	715	1297	3386	4320	3319	3960	2903	2430	2641	3318	2615	2534	2695	2187
DDX24_1	DDX24	1727	2045	3594	4720	2662	3563	1812	1974	2009	4159	1671	2011	1861	1519
DDX24_2	DDX24	1256	1281	2127	2171	1262	1109	743	1187	778	746	839	1105	996	1041
DDX24_3	DDX24	1480	1719	1468	1990	1072	989	477	551	873	666	606	371	358	429
DDX24_4	DDX24	1675	1737	2064	2753	1182	1359	1075	1144	1117	1108	1038	1164	1357	338
DDX24_5	DDX24	1326	1576	851	1078	168	100	240	110	44	87	205	4	121	161
DDX24_6	DDX24	1257	1269	1529	1437	983	396	633	932	543	478	383	625	550	209
DDX27_1	DDX27	1324	1355	2105	2639	1580	950	822	1412	1001	1086	609	1105	1709	1098
DDX27_2	DDX27	1227	1544	1749	1561	594	618	569	746	654	290	373	464	831	318
DDX27_3	DDX27	2120	2354	1791	1673	219	188	417	270	187	250	306	167	362	128
DDX27_4	DDX27	1695	2158	1721	2222	547	450	520	272	304	531	410	322	887	266
DDX27_5	DDX27	1035	1288	2738	3776	2583	1915	2167	2887	2038	1647	1287	2377	2584	1074
DDX27_6	DDX27	1396	1678	3251	3619	742	958	803	937	427	646	775	615	873	859
DDX3X_1	DDX3X	1019	1255	1894	2358	2297	1758	1295	1357	2024	1729	1362	670	1956	1194
DDX3X_2	DDX3X	2381	2376	1325	1152	390	230	198	74	228	259	295	119	330	63
DDX3X_3	DDX3X	1647	1829	804	922	112	420	302	288	114	142	161	165	911	455
DDX3X_4	DDX3X	959	1114	365	470	53	55	91	49	0	79	152	68	122	30
DDX3X_5	DDX3X	1462	1709	3102	4402	2415	2228	2259	2053	1391	2552	2294	1849	2729	1755
DDX3X_6	DDX3X	986	1450	1168	1115	808	627	283	296	661	427	269	152	763	299
DDX41_1	DDX41	1302	1397	1442	1339	156	79	42	122	129	108	70	155	43	103
DDX41_2	DDX41	1284	1659	2157	2948	459	646	305	285	149	417	507	222	386	192
DDX41_3	DDX41	1722	1831	2537	2944	506	755	570	654	368	717	570	383	235	393
DDX41_4	DDX41	1445	2047	1253	1423	136	85	127	79	13	45	28	42	132	10
DDX41_5	DDX41	1385	1662	2900	2709	1392	1511	1320	1396	1075	1105	1238	1464	935	615
DDX41_6	DDX41	1433	1504	1962	2071	1422	703	807	932	1144	637	895	676	983	354
DDX50_1	DDX50	1080	1398	4022	4311	3680	3345	2789	2650	1572	2685	2434	2227	4005	2335
DDX50_2	DDX50	1226	1408	3109	4616	2982	2304	2153	1943	1914	1996	1580	1541	3447	1547
DDX50_3	DDX50	1389	1689	5191	6672	4353	4236	3850	3722	2391	3838	4049	2661	4198	2367
DDX50_4	DDX50	1547	1927	4599	5903	3414	3478	2877	2763	2318	3217	2311	2140	2578	2794
DDX50_5	DDX50	1860	1701	4767	4783	3589	3237	3047	3496	1979	2666	2699	2456	5154	2184
DDX50_6	DDX50	1476	1692	3671	3962	2770	2230	1991	2273	1725	1956	2147	1753	2412	1528
DHDDS_1	DHDDS	1299	1228	1320	1184	206	220	162	137	132	331	246	188	252	30
DHDDS_2	DHDDS	1049	1445	2096	2786	941	1171	948	1105	560	1482	700	1216	1620	600
DHDDS_3	DHDDS	1035	1367	1568	1207	83	98	32	146	259	100	118	133	28	76
DHDDS_4	DHDDS	1829	2022	3362	4639	727	651	427	551	225	352	358	260	259	153
DHDDS_5	DHDDS	1764	2157	1286	1614	109	258	251	14	21	113	272	45	200	442
DHDDS_6	DHDDS	1783	1959	2279	3007	313	627	338	514	337	401	432	429	222	589
DHX15_1	DHX15	1672	2121	1799	1850	323	462	206	293	232	878	314	491	147	110
DHX15_2	DHX15	1431	1566	1614	1279	138	21	69	165	89	58	68	54	216	136
DHX15_3	DHX15	1222	1531	1430	1207	446	329	174	317	370	392	150	217	236	94
DHX15_4	DHX15	1188	1194	812	711	147	37	22	86	101	0	1	9	110	97
DHX15_5	DHX15	1479	1529	1399	1465	402	243	104	185	254	192	101	141	247	70
DHX15_6	DHX15	1695	2318	918	1108	231	149	134	132	160	190	203	171	369	169
DHX16_1	DHX16	1757	2013	2863	2914	915	1804	931	860	552	1522	933	931	1813	799
DHX16_2	DHX16	1464	1647	2262	2553	920	913	762	615	494	641	387	305	638	379
DHX16_3	DHX16	1292	1810	1141	1052	264	215	111	146	138	144	114	80	190	121
DHX16_4	DHX16	1015	1362	1926	2617	544	429	268	316	288	240	237	122	570	266
DHX16_5	DHX16	1598	1823	3065	3005	2779	2325	1967	2925	1832	1992	1783	2118	2188	1365
DHX16_6	DHX16	1065	1233	1552	1400	754	890	516	729	545	538	620	273	806	431
DHX35_1	DHX35	1719	1906	4443	3201	1900	1258	896	1333	724	1080	611	544	740	496
DHX35_2	DHX35	1256	1406	2600	3074	1025	1472	638	913	560	1251	312	193	856	96
DHX35_3	DHX35	1451	1311	2656	3749	1059	966	968	1020	676	858	469	465	453	260
DHX35_4	DHX35	1904	2190	3298	4653	1204	1519	819	1464	629	657	669	683	784	427
DHX35_5	DHX35	1552	1693	3121	2656	886	973	589	987	890	734	413	553	367	485
DHX35_6	DHX35	1255	1515	3136	4106	1121	1853	1307	1764	732	1882	1061	803	534	521
DHX36_1	DHX36	1345	2012	2450	2620	636	355	223	545	394	205	386	386	471	264
DHX36_2	DHX36	1487	1915	2194	2693	695	196	257	451	242	130	112	309	421	181
DHX36_3	DHX36	1589	1723	2181	3149	313	252	237	153	27	65	179	62	422	157
DHX36_4	DHX36	1744	1857	2628	2344	416	635	422	313	304	273	299	233	172	400
DHX36_5	DHX36	1374	1635	2648	3462	752	492	588	709	363	260	428	448	908	708
DHX36_6	DHX36	1430	1807	2157	1702	720	408	309	403	305	223	213	140	504	211
DHX8_1	DHX8	1338	1454	854	994	581	349	235	400	407	217	153	395	641	183
DHX8_2	DHX8	896	1154	1231	1680	988	759	715	691	848	909	635	595	428	1331
DHX8_3	DHX8	1548	1914	395	489	109	191	121	98	44	150	114	6	49	71
DHX8_4	DHX8	1071	1362	707	681	238	238	216	203	79	218	245	136	220	45
DHX8_5	DHX8	1202	1376	605	622	500	401	149	206	332	230	105	205	186	179
DHX8_6	DHX8	1293	2018	1234	1801	720	546	457	977	716	1039	475	666	797	405
DHX9_1	DHX9	1367	1378	2863	2496	641	848	717	551	169	451	266	218	396	53
DHX9_2	DHX9	2255	2280	3402	4802	1107	1242	873	686	377	519	166	210	250	109
DHX9_3	DHX9	1338	1908	3274	3474	1198	924	822	793	280	636	158	244	188	288
DHX9_4	DHX9	1828	1734	2803	3467	1536	1828	1171	1184	878	1433	1272	734	1313	567
DHX9_5	DHX9	1729	1876	3314	3949	1564	897	622	764	632	454	332	236	276	243
DHX9_6	DHX9	1105	1573	3192	3569	2157	1410	1224	1351	1462	1323	811	553	690	495
DICER1_1	DICER1	1278	1868	4356	5304	2702	1672	1833	2764	776	815	1008	1157	1458	1149
DICER1_2	DICER1	1434	1914	4109	4527	2410	1787	2008	2115	1165	1073	1372	1379	2950	1409
DICER1_3	DICER1	1140	1301	3465	3860	1698	1039	1387	1565	746	451	440	718	566	621
DICER1_4	DICER1	979	1508	3444	3737	1783	1318	1241	1424	409	359	969	701	1825	921
DICER1_5	DICER1	1392	1752	4142	4462	1773	1650	1492	1538	610	680	729	529	1177	467
DICER1_6	DICER1	1191	1648	3174	4414	1057	1336	1458	1434	252	452	757	326	459	765
DIS3_1	DIS3	757	1016	715	1143	99	17	37	51	0	0	29	0	146	3
DIS3_2	DIS3	1028	1317	2377	2368	530	293	226	429	376	157	67	203	739	414
DIS3_3	DIS3	1271	1694	2509	3670	186	303	339	267	74	298	151	121	535	616
DIS3_4	DIS3	1068	1588	2027	2812	345	427	377	303	74	237	296	160	609	424
DIS3_5	DIS3	1341	1542	3884	4330	2960	2188	1619	2959	1351	1412	1215	1766	2405	1155
DIS3_6	DIS3	1301	2012	2841	3269	373	279	400	359	43	81	73	275	572	510
DKC1_1	DKC1	1184	1376	1125	1953	167	167	96	86	160	44	72	19	149	83
DKC1_2	DKC1	1556	1969	1677	2408	167	200	142	142	60	432	60	143	331	451
DKC1_3	DKC1	1935	2308	2757	2447	367	438	280	433	211	364	193	126	461	261
DKC1_4	DKC1	1286	1479	1570	1895	242	118	113	345	217	39	77	76	178	84
DKC1_5	DKC1	1517	1930	2018	2164	96	44	88	113	92	0	33	26	135	237
DKC1_6	DKC1	1363	1985	1769	1735	200	20	75	234	189	0	48	287	244	40
DLGAP5_1	DLGAP5	1335	1825	3779	4344	2505	2750	2374	2133	1409	2130	2531	1729	5185	2473
DLGAP5_2	DLGAP5	1285	1391	2736	3006	2139	2200	1834	1836	1350	1728	1696	1464	3191	2040
DLGAP5_3	DLGAP5	1370	1820	4058	5221	3979	3657	3439	3412	3004	2865	2361	2947	7771	3051
DLGAP5_4	DLGAP5	1571	1680	3503	4968	3082	2315	2298	2298	1992	1789	2015	1775	4088	3497
DLGAP5_5	DLGAP5	1134	939	1353	1600	731	434	346	719	550	278	231	672	1030	806
DLGAP5_6	DLGAP5	1749	1761	4396	5193	5533	3066	2709	3228	2974	2491	2585	2448	5625	3606
DMAP1_1	DMAP1	1381	1843	3024	3725	812	747	834	805	349	340	512	443	254	409
DMAP1_2	DMAP1	1552	1588	3710	5034	2120	2627	2264	1919	1547	2035	1916	1824	2401	1256
DMAP1_3	DMAP1	1704	1507	3139	3437	1674	1605	967	1051	728	1219	832	693	1455	973
DMAP1_4	DMAP1	1494	1887	2125	2839	279	295	235	367	221	217	226	251	540	535
DMAP1_5	DMAP1	1648	1611	3369	3553	1408	1480	1233	959	966	1026	1158	799	1328	996
DMAP1_6	DMAP1	1474	1532	2768	4073	819	740	915	662	357	460	818	436	1245	1152
DMC1_1	DMC1	1678	1748	4732	6280	4244	5867	3726	4363	2752	4898	3879	3624	4356	3273
DMC1_2	DMC1	1675	1920	6207	6266	5113	4860	3365	4128	3265	5163	3448	3195	5941	2732
DMC1_3	DMC1	1738	1676	5181	5101	3846	3954	3181	3329	2776	3368	3877	2870	4102	2101
DMC1_4	DMC1	1531	1716	4450	4732	4641	2959	2405	3322	3908	2516	2281	3136	3843	1923
DMC1_5	DMC1	1081	1342	3756	3126	2139	2668	1979	2403	1630	2798	1711	1998	2444	1130
DMC1_6	DMC1	1255	1133	3059	4667	2760	2969	2275	2308	1991	2860	2167	1896	2825	1363
DNA2_1	DNA2	1328	1336	604	463	329	507	135	194	146	236	93	10	91	52
DNA2_2	DNA2	1459	1548	449	435	118	9	67	102	36	83	70	149	96	41
DNA2_3	DNA2	1416	1770	337	758	130	110	147	72	50	123	137	0	94	55
DNA2_4	DNA2	1313	1319	1107	828	132	129	101	43	57	45	22	3	118	100
DNA2_5	DNA2	1257	1485	3776	3419	2970	2087	1816	2468	1977	1792	1447	1594	2269	1328
DNA2_6	DNA2	1409	1874	1410	1726	859	740	818	656	510	645	750	379	260	230
DNAJA3_1	DNAJA3	1372	2004	5584	5077	977	638	702	780	207	153	332	221	697	911
DNAJA3_2	DNAJA3	1651	2001	4312	5363	2119	2054	2110	1910	1306	2060	1505	1936	3055	1414
DNAJA3_3	DNAJA3	1664	2034	4070	5876	1154	712	639	564	309	449	629	383	834	695
DNAJA3_4	DNAJA3	1543	1521	3411	4857	1140	959	887	879	676	421	517	254	1104	635
DNAJA3_5	DNAJA3	1310	1646	3534	3781	462	591	432	662	48	384	247	237	785	344
DNAJA3_6	DNAJA3	1339	1701	3640	4877	1100	791	713	919	859	424	546	315	1906	399
DNM2_1	DNM2	1574	1970	3556	3330	1523	1223	1077	913	430	671	660	610	1993	1177
DNM2_2	DNM2	1719	2079	3111	3231	1510	1159	1023	1080	576	407	792	357	1676	1261
DNM2_3	DNM2	1436	1458	2301	2555	965	830	793	1107	269	340	322	262	2199	1058
DNM2_4	DNM2	1592	1485	2694	2978	803	906	733	717	238	390	55	186	1324	787
DNM2_5	DNM2	1422	1477	2360	3388	1458	1077	899	962	548	803	513	751	1995	1034
DNM2_6	DNM2	1149	999	1991	2361	604	657	562	603	294	347	325	334	1596	669
DNMT1_1	DNMT1	1139	1413	2458	2735	164	83	94	183	16	57	6	141	46	0
DNMT1_2	DNMT1	1365	1360	4239	4371	2782	2255	1847	1857	1424	1524	1298	1831	2546	1374
DNMT1_3	DNMT1	2021	2214	3563	4391	571	518	305	348	441	237	221	414	561	92
DNMT1_4	DNMT1	1446	1625	2920	3075	527	351	230	431	348	100	268	340	426	139
DNMT1_5	DNMT1	1500	1944	4215	4807	1294	1246	1202	1093	634	947	915	726	780	803
DNMT1_6	DNMT1	1251	1126	2722	3388	2129	1822	1270	1642	1026	1805	1380	659	1878	1235
DNTT_1	DNTT	1611	1628	4743	5130	4106	3182	2773	2961	2152	3469	2457	2879	2978	1811
DNTT_2	DNTT	1313	1335	3670	4779	3368	3013	2708	3161	2044	2699	2512	2336	3241	2746
DNTT_3	DNTT	1578	1911	4230	5436	3685	3298	2919	2983	2952	2977	2872	2130	2980	2766
DNTT_4	DNTT	1721	2083	5222	5512	6124	3741	3601	4366	3360	3534	4013	3563	4580	2289
DNTT_5	DNTT	1598	1973	5149	6059	3689	3868	3932	3633	1928	3138	3037	2970	3712	2569
DNTT_6	DNTT	1243	1301	2879	3268	2648	2564	1655	2185	1858	2000	1521	1214	2062	1622
DONSON_1	DONSON	1295	1929	210	258	92	211	140	145	84	89	170	150	316	197
DONSON_2	DONSON	1234	1597	948	1450	1010	989	880	892	627	1121	682	655	841	330
DONSON_3	DONSON	1429	1621	162	271	38	0	14	28	0	0	11	67	0	10
DONSON_4	DONSON	1370	2057	1029	1645	1196	509	691	1145	851	593	764	769	1486	784
DONSON_5	DONSON	748	913	675	911	273	627	278	491	385	497	192	195	404	416
DONSON_6	DONSON	1381	1771	2460	3249	1874	2338	1471	1501	1345	1490	1238	1877	2239	1029
DOT1L_1	DOT1L	1334	1204	3320	3813	2119	1366	1813	2209	1391	1165	1277	1565	2953	1472
DOT1L_2	DOT1L	1379	1563	4636	4587	3588	2759	2339	3332	2133	2191	1988	2333	4897	2235
DOT1L_3	DOT1L	1566	1321	4351	3678	2661	2586	1960	2226	1459	2082	1788	1804	2408	1258
DOT1L_4	DOT1L	1227	1307	3545	4195	2853	2192	2307	2713	1956	1587	2063	2125	2988	1195
DOT1L_5	DOT1L	1467	1909	5140	4924	3206	2062	2405	2667	2057	1505	2503	1999	3799	2052
DOT1L_6	DOT1L	1671	1872	4462	5908	3513	3109	2563	2943	1866	2287	2202	2553	4193	2220
DTX3L_1	DTX3L	1729	1800	4366	5758	4124	3539	3070	3634	3215	2553	3099	2829	4622	2830
DTX3L_2	DTX3L	1531	1508	4172	5680	3523	3924	3165	3254	3174	2965	2921	3112	3134	3019
DTX3L_3	DTX3L	2025	1912	5188	5031	4354	3876	3577	3731	2415	3439	3041	2780	5098	2259
DTX3L_4	DTX3L	1576	2044	5119	6858	4513	4592	3679	3815	3616	3523	4377	2817	4477	2341
DTX3L_5	DTX3L	1474	1840	3856	3991	2706	2949	2447	2554	2012	2113	2024	2004	2721	1646
DTX3L_6	DTX3L	1621	2035	4934	6076	4551	3834	3017	4099	3294	3824	3583	2664	3326	2486
DTYMK_1	DTYMK	1180	1333	4237	3995	2680	1867	2029	2540	1330	1223	1701	1625	4698	2694
DTYMK_2	DTYMK	1496	1530	2969	4412	2188	1972	1946	1881	1332	1471	1871	1387	3093	3063
DTYMK_3	DTYMK	1319	1357	3427	5660	2165	2467	2438	2648	1751	1489	1798	1860	3711	2370
DTYMK_4	DTYMK	1212	1386	3818	3359	2254	1796	1243	2114	1121	1530	1004	1647	4488	2043
DTYMK_5	DTYMK	1677	1824	3713	5090	2701	2248	1934	2045	1631	1503	2263	1783	3184	1508
DTYMK_6	DTYMK	1111	1545	4005	4184	2862	1732	1957	2456	1902	1286	1670	2028	4852	2233
DUT_1	DUT	1439	1769	2566	2500	733	542	83	139	296	269	10	38	107	160
DUT_2	DUT	1815	1872	5151	6243	4282	3521	2958	3171	2398	2915	2962	2810	3531	1853
DUT_3	DUT	1558	1951	3362	3363	931	861	294	377	393	373	171	211	581	222
DUT_4	DUT	2151	2229	2840	3034	806	626	170	250	326	214	3	131	424	72
DUT_5	DUT	1120	1712	2479	3134	604	558	164	254	252	168	0	106	72	74
DUT_6	DUT	1166	1540	3025	3898	2568	1250	1308	1573	1869	989	809	1026	2044	824
DYNC1H1_1	DYNC1H1	1362	1677	2160	1747	415	503	276	477	321	381	289	369	182	236
DYNC1H1_2	DYNC1H1	1479	2040	2144	2268	131	192	110	171	121	192	62	126	265	225
DYNC1H1_3	DYNC1H1	1520	1917	1233	1623	207	360	222	176	139	326	121	92	267	42
DYNC1H1_4	DYNC1H1	1502	1453	1619	1649	787	297	397	355	317	273	339	424	483	181
DYNC1H1_5	DYNC1H1	1551	1505	1133	1090	271	139	248	526	123	102	306	139	327	313
DYNC1H1_6	DYNC1H1	817	1154	857	1940	30	375	134	45	0	209	114	71	59	220
DYNLL1_1	DYNLL1	1811	2016	4209	5782	1807	1903	1757	1527	869	1683	1272	1268	1312	1637
DYNLL1_2	DYNLL1	1322	1812	2030	2913	934	681	748	591	258	333	169	415	962	736
DYNLL1_3	DYNLL1	1232	1576	3248	2754	1269	894	591	865	619	559	344	506	946	349
DYNLL1_4	DYNLL1	1626	2503	3143	3038	938	905	882	876	375	583	774	541	1526	645
DYNLL1_5	DYNLL1	1409	1974	3670	3621	1804	1090	1015	1251	1196	430	597	1000	1786	1254
DYNLL1_6	DYNLL1	1421	1374	2290	2601	1298	654	631	813	463	89	456	209	1335	653
DYNLRB1_1	DYNLRB1	896	1028	1337	1530	199	136	209	128	94	119	215	46	216	49
DYNLRB1_2	DYNLRB1	1443	1512	1038	991	65	107	75	103	1	146	113	33	90	24
DYNLRB1_3	DYNLRB1	1454	1327	1930	2046	198	165	134	141	82	144	72	58	295	0
DYNLRB1_4	DYNLRB1	1629	1608	1658	1349	74	0	31	30	0	0	68	0	0	19
DYNLRB1_5	DYNLRB1	984	1851	1534	1972	415	231	271	281	384	301	143	294	265	25
DYNLRB1_6	DYNLRB1	1953	2657	1776	2068	108	16	182	130	68	0	81	86	38	61
ECD_1	ECD	1461	1710	1372	1144	543	241	154	313	330	134	94	392	229	134
ECD_2	ECD	1254	1708	1407	1184	299	511	411	218	243	372	268	161	276	327
ECD_3	ECD	1705	1868	1181	1686	177	437	449	187	176	252	344	397	101	14
ECD_4	ECD	1692	1996	1255	1264	363	65	233	396	327	87	254	350	939	75
ECD_5	ECD	1294	1407	971	1555	29	71	137	121	26	65	136	22	153	178
ECD_6	ECD	1121	1553	1907	2864	1209	1569	1483	1408	846	1366	1242	1240	801	888
ECT2_1	ECT2	1761	1944	2145	1900	73	168	83	31	60	64	85	2	429	421
ECT2_2	ECT2	1177	1402	2940	3881	1853	1715	1482	954	1269	1140	1158	920	1461	1047
ECT2_3	ECT2	1226	1751	2076	1610	38	194	178	241	49	132	99	94	402	253
ECT2_4	ECT2	1598	1745	2524	2517	811	680	718	805	572	595	570	242	1057	571
ECT2_5	ECT2	1613	1735	4901	5718	4325	4161	2785	3401	2422	4412	2587	2531	3196	2338
ECT2_6	ECT2	1157	1364	1434	1012	76	167	55	116	54	25	26	28	35	200
EEF1A1_1	EEF1A1	1098	1457	409	379	105	53	126	233	146	7	194	91	89	544
EEF1A1_2	EEF1A1	1198	1390	253	547	0	172	106	48	0	82	93	15	5	45
EEF1A1_3	EEF1A1	1465	2202	806	776	14	168	137	69	14	114	82	68	71	147
EEF1A1_4	EEF1A1	1483	1707	686	848	234	155	191	324	167	138	204	306	222	101
EEF1A1_5	EEF1A1	1052	1817	790	519	52	98	71	127	75	90	205	170	359	86
EEF1A1_6	EEF1A1	1728	2466	1063	1037	710	161	238	364	680	148	197	299	927	200
EEF2_1	EEF2	1290	1642	2660	2561	740	345	416	628	527	447	488	456	1018	293
EEF2_2	EEF2	1426	1380	1501	2463	338	614	304	408	322	547	228	208	387	96
EEF2_3	EEF2	1482	1833	1789	1641	631	558	356	322	691	412	412	357	397	238
EEF2_4	EEF2	1501	2069	784	885	214	8	109	89	227	40	59	24	58	0
EEF2_5	EEF2	1037	1813	526	868	0	33	27	0	0	20	20	0	68	76
EEF2_6	EEF2	898	951	1310	1611	133	35	165	159	74	37	0	29	203	109
EEPD1_1	EEPD1	1266	1448	3693	4517	3358	2444	2453	2862	1976	2359	2031	2239	2822	1502
EEPD1_2	EEPD1	1460	1948	3914	5196	4301	3785	2275	2605	3020	2879	2442	2518	4253	1337
EEPD1_3	EEPD1	1504	1283	3581	4197	3273	2921	2414	2717	2608	2911	2363	2377	3919	1862
EEPD1_4	EEPD1	1936	2335	5577	5885	4015	3684	2873	3311	2204	3460	2356	2687	3805	2504
EEPD1_5	EEPD1	1477	1921	4875	5914	4563	3998	3038	3646	3227	3786	3015	2984	3709	2436
EEPD1_6	EEPD1	1186	1556	4023	4461	3226	3354	3475	3058	2308	2623	3298	2588	2650	2199
EFTUD2_1	EFTUD2	1467	1902	706	515	170	41	54	188	106	104	94	114	44	88
EFTUD2_2	EFTUD2	1180	1642	800	701	169	72	121	277	62	29	45	143	180	63
EFTUD2_3	EFTUD2	1198	1400	669	668	84	24	63	124	61	20	26	31	278	16
EFTUD2_4	EFTUD2	1479	2067	952	653	257	0	59	92	89	0	0	159	296	0
EFTUD2_5	EFTUD2	1543	1972	2990	3567	2004	1336	1301	1206	1328	1247	1275	917	1243	374
EFTUD2_6	EFTUD2	1127	1326	674	690	173	226	158	102	88	172	293	127	107	212
EGFR_1	EGFR	1664	1873	4378	4880	4190	2154	2729	3008	1990	2197	2171	2478	3643	1769
EGFR_2	EGFR	1426	1656	3754	4263	3943	3122	2729	3136	2427	2913	2518	2559	3561	1959
EGFR_3	EGFR	1826	1525	4929	4418	4948	3742	3356	3686	3657	3484	3109	3028	3531	2196
EGFR_4	EGFR	1449	1763	4483	5212	3706	3495	3093	3983	2963	2941	3102	3171	3591	1840
EGFR_5	EGFR	1082	1601	3599	4468	3287	3456	2618	2606	2650	2792	2945	1995	2422	1589
EGFR_6	EGFR	1680	1423	3426	4095	2785	3270	2517	2275	1743	3160	2428	2263	3332	1700
EHMT1_1	EHMT1	1159	1078	3258	3118	2837	1872	1735	2196	1722	1496	1461	1337	3085	1522
EHMT1_2	EHMT1	1717	1666	3893	5791	3539	2590	2765	3167	1934	2559	2873	2648	6308	3997
EHMT1_3	EHMT1	1964	1930	4417	5454	4045	3265	2665	3406	2192	2522	3234	2900	6403	3540
EHMT1_4	EHMT1	1857	2337	4733	5226	4026	3353	3244	3089	2193	2776	3214	2392	7444	3813
EHMT1_5	EHMT1	1435	1447	4513	5061	3680	2389	2202	3268	2016	1640	2546	2444	6111	2394
EHMT1_6	EHMT1	1630	1659	4036	5632	3500	3143	2682	2848	1965	2425	2709	2725	4923	3298
EHMT2_1	EHMT2	1573	1812	4759	5649	4405	3000	2795	3186	2944	2452	2471	3123	4385	2440
EHMT2_2	EHMT2	1434	1860	3866	4845	3151	2084	2232	2596	2134	2069	1352	1789	3326	2429
EHMT2_3	EHMT2	2182	2274	4961	5680	2864	3598	2426	2708	1585	2397	2308	1730	3691	2282
EHMT2_4	EHMT2	1463	1579	5352	4428	4121	2713	2046	2928	1902	1608	1991	2323	3159	2076
EHMT2_5	EHMT2	1390	1772	4953	6247	4054	3200	3724	3214	2397	2732	3067	2264	4047	2805
EHMT2_6	EHMT2	1542	1961	5991	6090	4064	2743	3170	3413	2659	1837	2322	2457	6137	2678
EID2B_1	EID2B	1587	2150	5858	5653	4804	3470	2874	4143	2619	2731	3140	3486	4119	1609
EID2B_2	EID2B	816	845	2552	2958	2412	2054	1833	1939	1424	1979	1851	1658	2421	959
EID2B_3	EID2B	1582	1921	4263	4892	5264	2105	2354	3773	3694	2017	2788	2674	6177	2281
EID2B_4	EID2B	1056	995	1929	2296	1452	1829	1017	919	1049	1573	977	719	3163	2105
EID2B_5	EID2B	1175	1409	3154	3310	2831	2130	1877	1963	1672	1756	1635	1209	2430	1127
EID2B_6	EID2B	1519	1777	3976	4455	3547	3042	2492	2522	2243	2994	2949	1762	2167	1151
EID3_1	EID3	1257	1543	2911	4364	4106	3482	3013	2366	2489	3600	2731	1441	3619	1545
EID3_2	EID3	1455	1286	4438	4417	4851	3337	2664	3087	3144	3065	2474	3073	3716	1391
EID3_3	EID3	852	725	2519	2769	2391	1820	1827	1621	1195	1505	1554	1432	2572	1293
EID3_4	EID3	1184	1467	3213	4005	2958	2295	1900	2649	1983	2163	2215	2541	3236	1632
EID3_5	EID3	1463	1598	4302	5398	3269	4707	2732	3289	2531	3187	2596	3047	3167	1650
EID3_6	EID3	1515	1490	3555	4888	3443	2959	2869	2437	2165	2987	2455	2543	2781	1296
EIF1_1	EIF1	1166	1177	1909	1618	1182	846	610	1019	724	858	449	815	1032	607
EIF1_2	EIF1	1209	1817	2362	2640	1434	1153	1404	1444	891	716	1241	920	1379	536
EIF1_3	EIF1	1464	1836	2917	3848	1563	1586	1786	1727	1045	1897	2347	1625	2105	850
EIF1_4	EIF1	1590	1391	2194	2185	1755	944	1250	984	579	571	1123	743	1015	528
EIF1_5	EIF1	1683	1979	3226	3344	2210	1789	1493	1476	1030	1305	1307	1342	1306	695
EIF1_6	EIF1	2020	1904	1887	3370	821	2061	1175	1119	354	1397	1012	915	570	857
EIF1AD_1	EIF1AD	1241	1756	1492	1551	208	169	205	266	128	202	160	92	659	18
EIF1AD_2	EIF1AD	1865	2069	1409	1893	312	165	209	317	192	108	79	190	209	119
EIF1AD_3	EIF1AD	1411	1748	1162	1068	277	363	336	450	153	174	145	212	469	72
EIF1AD_4	EIF1AD	1636	2090	1214	1339	329	100	120	108	246	199	78	80	229	88
EIF1AD_5	EIF1AD	1687	1839	2070	1981	1232	1363	1054	1443	812	1005	810	1139	2128	637
EIF1AD_6	EIF1AD	1633	1806	1032	1388	166	457	193	191	99	297	188	128	269	38
EIF2A_1	EIF2A	1377	1770	4664	4898	3217	2273	1779	2057	1479	1235	1637	1624	1875	1349
EIF2A_2	EIF2A	1653	1882	4320	4140	2869	2056	2011	2279	1141	1254	1842	1852	3087	1557
EIF2A_3	EIF2A	1519	1722	4396	4003	2314	2161	1624	2140	1185	1628	1276	1592	3636	1356
EIF2A_4	EIF2A	1812	1986	4303	4735	2415	2582	2032	2444	1355	1872	1398	1821	3074	1747
EIF2A_5	EIF2A	1651	1921	3034	3615	1593	2050	1508	1246	823	1642	1059	1214	2585	1309
EIF2A_6	EIF2A	1211	1537	2775	3526	2024	1891	1674	1285	830	949	1325	1217	3547	1014
EIF2B1_1	EIF2B1	1496	1431	2585	2705	463	397	400	338	229	117	135	279	597	229
EIF2B1_2	EIF2B1	1458	1692	1994	2823	1506	1342	1357	1283	650	981	1368	910	1584	1029
EIF2B1_3	EIF2B1	1863	1713	1887	2260	134	524	248	125	14	393	240	163	520	601
EIF2B1_4	EIF2B1	1881	2076	1698	1783	296	263	401	411	187	315	213	285	88	329
EIF2B1_5	EIF2B1	1233	1818	1153	1676	217	619	332	239	155	376	355	335	410	487
EIF2B1_6	EIF2B1	1499	1657	2646	2784	1759	1555	963	1408	911	1243	1170	1167	1941	698
EIF3A_1	EIF3A	1373	1425	1293	1318	655	436	223	389	336	172	286	223	659	62
EIF3A_2	EIF3A	1540	1591	1022	1481	548	839	334	728	262	249	399	265	503	217
EIF3A_3	EIF3A	1106	1673	1521	1207	869	368	545	649	564	344	698	434	926	476
EIF3A_4	EIF3A	1164	1560	967	966	443	164	291	498	245	128	304	291	573	556
EIF3A_5	EIF3A	1764	1863	1945	2149	916	1338	1130	1360	446	776	1182	927	1552	529
EIF3A_6	EIF3A	1498	1984	1906	1495	692	525	604	622	182	345	243	380	677	118
EIF5B_1	EIF5B	1408	1711	817	788	248	276	87	144	80	213	57	52	255	44
EIF5B_2	EIF5B	1578	1361	2507	1989	1265	786	740	990	661	637	842	786	1165	755
EIF5B_3	EIF5B	1660	2278	1026	1279	198	375	375	217	169	132	259	179	115	146
EIF5B_4	EIF5B	1782	1640	1216	1566	1032	533	627	755	478	374	587	477	961	549
EIF5B_5	EIF5B	916	1376	708	532	115	47	80	148	104	11	19	102	195	24
EIF5B_6	EIF5B	1522	1859	662	552	116	96	11	27	13	29	44	76	4	0
EIF6_1	EIF6	1049	1524	912	1449	149	40	86	66	133	0	30	1	200	57
EIF6_2	EIF6	1637	1760	2133	2498	163	55	150	105	43	6	19	39	474	157
EIF6_3	EIF6	1563	2219	2075	1997	485	287	179	97	325	255	94	163	128	183
EIF6_4	EIF6	1333	1985	1708	1946	280	160	143	85	73	304	39	0	238	211
EIF6_5	EIF6	1115	1591	2607	3546	1814	1630	1620	1341	1270	1406	1263	1576	1836	1092
EIF6_6	EIF6	991	1395	884	1429	236	41	37	107	183	11	0	56	185	135
ELAVL1_1	ELAVL1	1209	1458	2606	2758	1521	1181	754	977	986	895	589	704	1415	176
ELAVL1_2	ELAVL1	1345	1440	2367	3412	1406	1784	1211	1142	890	1610	814	664	1182	537
ELAVL1_3	ELAVL1	1362	1024	2782	2673	1154	948	1087	1010	1000	1040	739	526	700	794
ELAVL1_4	ELAVL1	1817	1762	3732	4608	1905	1481	1185	1393	1655	1505	514	754	1024	1302
ELAVL1_5	ELAVL1	1808	2017	3557	4326	2012	2447	1402	1588	1545	2270	1351	1395	1443	1005
ELAVL1_6	ELAVL1	1181	1161	3037	3056	1583	1864	890	1355	1133	1314	483	792	1106	466
ELAVL2_1	ELAVL2	1572	2004	4925	5248	4182	3001	3284	3777	3158	2610	3420	3274	3639	2379
ELAVL2_2	ELAVL2	1715	1745	5013	5406	4635	3962	3084	3627	3393	2821	2675	2640	3636	2832
ELAVL2_3	ELAVL2	1628	1604	4491	6506	3863	4268	3594	3084	3026	3355	3137	2718	3550	2137
ELAVL2_4	ELAVL2	1103	1278	4046	4654	3853	3305	2222	3276	1997	2715	2385	2764	4064	1699
ELAVL2_5	ELAVL2	1365	1564	4780	6078	4918	3218	2882	2732	2610	2728	2701	2933	3825	2207
ELAVL2_6	ELAVL2	1727	1999	6624	7381	4966	5002	3562	3610	3405	3883	3221	2914	4936	2547
ELAVL4_1	ELAVL4	1367	1654	3882	3732	3605	2902	2383	3046	2124	2791	2031	2115	3839	1495
ELAVL4_2	ELAVL4	855	696	2482	2482	2494	1581	1306	1605	1257	1251	817	1107	1755	841
ELAVL4_3	ELAVL4	1136	1395	2745	4238	3319	2225	1943	2162	2893	1461	2139	2114	2224	1204
ELAVL4_4	ELAVL4	1011	1211	2668	3748	3246	2694	2843	1981	2083	2316	2856	1233	2834	1267
ELAVL4_5	ELAVL4	1218	1385	4683	3890	4960	3053	2937	3916	3144	3076	2606	2967	3975	2214
ELAVL4_6	ELAVL4	1348	1299	3375	5076	3740	3722	2779	2175	2725	3146	2760	2189	3830	1799
ELL_1	ELL	1084	1269	1935	1849	724	581	585	755	330	219	315	389	764	296
ELL_2	ELL	1242	1811	2752	2424	836	757	830	638	315	395	564	274	993	323
ELL_3	ELL	1319	2153	2166	3124	1199	893	504	734	609	577	238	380	949	600
ELL_4	ELL	1774	1820	2540	2863	1008	991	1131	548	745	922	763	306	847	795
ELL_5	ELL	1109	1252	1366	1596	339	331	344	498	423	183	337	513	307	238
ELL_6	ELL	1281	1277	1719	1868	620	546	429	756	389	405	488	427	603	308
ELOA_1	ELOA	1296	1512	3262	3200	2058	1687	1565	1671	960	1073	1336	1319	1718	1346
ELOA_2	ELOA	1378	1771	2829	2749	2699	1621	1852	1620	1391	1727	1458	1381	1980	1086
ELOA_3	ELOA	1819	1580	3865	4334	3905	3029	2370	2690	2160	1824	2467	2528	3903	971
ELOA_4	ELOA	1607	1778	2819	3439	2244	1874	1571	1484	1377	1622	1569	946	2294	1623
ELOA_5	ELOA	1738	1974	3341	5593	2185	2901	2615	1699	1037	1770	1876	1515	2658	2044
ELOA_6	ELOA	1389	1400	3304	3270	1655	1387	1300	1577	693	847	1122	1022	2556	1285
ELOB_1	ELOB	1585	1409	2026	1525	375	152	214	353	158	50	86	297	214	272
ELOB_2	ELOB	1167	1600	4402	5680	657	583	694	492	299	208	453	94	461	669
ELOB_3	ELOB	2018	2019	3331	4943	728	627	308	666	396	463	186	236	376	429
ELOB_4	ELOB	1336	1494	1685	2060	129	144	147	331	48	19	88	271	240	136
ELOB_5	ELOB	1253	1591	2572	2170	371	80	155	253	257	55	153	319	242	160
ELOB_6	ELOB	1567	1630	1933	2417	228	135	219	180	162	43	117	50	150	475
ELOC_1	ELOC	1634	2137	2202	3168	538	110	234	201	294	151	61	71	240	626
ELOC_2	ELOC	2010	2222	1968	2052	931	1247	931	837	395	1122	561	685	1147	477
ELOC_3	ELOC	1811	2093	2831	2810	753	316	585	654	258	505	413	282	1140	369
ELOC_4	ELOC	1646	1727	2964	2703	164	183	152	118	55	25	118	136	90	15
ELOC_5	ELOC	1777	1898	3144	2863	387	210	177	459	108	226	123	298	391	398
ELOC_6	ELOC	1631	1789	2883	2916	970	1038	760	624	1081	1130	491	494	1017	223
ELP1_1	ELP1	1700	1595	2441	2166	696	469	383	600	202	233	666	373	2029	543
ELP1_2	ELP1	1181	1507	1917	2810	408	504	456	367	176	379	485	247	1258	552
ELP1_3	ELP1	1630	2186	3493	3570	1581	1312	1124	1437	757	994	850	933	1771	1581
ELP1_4	ELP1	1547	1618	1955	2765	399	140	146	327	176	70	173	116	882	553
ELP1_5	ELP1	1042	1260	3827	4255	1688	1384	1584	1316	689	812	885	954	2953	2118
ELP1_6	ELP1	1241	1156	1760	1935	164	101	196	330	82	20	101	172	1340	610
ELP3_1	ELP3	1703	2279	2099	2520	373	441	166	209	96	101	134	101	719	407
ELP3_2	ELP3	1637	1961	1666	1455	145	100	121	217	102	21	148	247	886	477
ELP3_3	ELP3	1367	1927	1922	2261	178	347	288	97	106	344	216	19	550	426
ELP3_4	ELP3	1460	1994	2190	3460	302	535	327	288	64	387	131	230	991	865
ELP3_5	ELP3	1393	2077	1651	1594	98	127	66	137	55	40	61	36	530	404
ELP3_6	ELP3	1635	1732	2724	3055	481	766	557	493	380	583	316	621	1939	631
ELP5_1	ELP5	1488	1578	3105	2735	350	613	416	552	195	333	343	179	1598	558
ELP5_2	ELP5	1157	1559	1997	2215	444	161	342	221	384	42	119	92	1126	464
ELP5_3	ELP5	1604	2299	2580	4008	1375	1117	497	942	683	704	538	699	1277	1118
ELP5_4	ELP5	1373	1748	1629	2578	281	293	223	269	193	67	98	129	830	691
ELP5_5	ELP5	1240	1699	1864	2753	333	351	328	286	125	344	163	351	616	571
ELP5_6	ELP5	1416	1874	1651	2158	270	149	167	228	116	35	257	87	710	325
ELP6_1	ELP6	1948	1737	2946	3441	651	393	505	682	370	136	285	365	952	737
ELP6_2	ELP6	1262	1279	2682	4518	706	1050	567	500	335	657	714	266	1981	1264
ELP6_3	ELP6	1433	1716	2588	2193	182	243	181	269	21	253	179	112	1223	588
ELP6_4	ELP6	1720	1717	2326	3257	465	388	340	361	403	234	357	260	1087	730
ELP6_5	ELP6	1420	1397	2204	2442	578	706	449	475	390	426	448	239	1106	688
ELP6_6	ELP6	1429	1846	1893	2821	277	249	138	220	25	142	157	66	621	301
EME1_1	EME1	1594	2265	4372	5958	3468	3837	2383	2532	2086	3390	2220	1708	2119	1784
EME1_2	EME1	1426	1705	3373	3883	3529	2575	1801	2776	2279	1860	1674	2102	2461	1356
EME1_3	EME1	1111	1419	3332	4098	2088	2407	1970	2925	1910	2097	1766	1789	2751	1338
EME1_4	EME1	1101	1394	3253	3772	2125	1914	1780	1831	1590	1602	1903	1310	3668	1344
EME1_5	EME1	932	1345	3290	3107	2148	2206	1567	1922	1325	1457	1833	1342	1787	745
EME1_6	EME1	1132	1723	3832	4447	3686	3012	2185	2646	1852	2404	1978	1713	2125	1488
EME2_1	EME2	1630	1962	3985	4972	2841	3002	2550	2641	2279	2555	2042	1986	4082	1448
EME2_2	EME2	1403	1718	3696	4429	3286	2675	2026	2420	2145	2487	2042	1992	2766	1505
EME2_3	EME2	1429	1513	3880	4871	2778	3260	2841	3546	1960	2989	2824	2769	3984	1799
EME2_4	EME2	1520	1793	4265	5186	4012	3655	2709	3101	3192	3102	3368	2543	4033	2383
EME2_5	EME2	1249	1601	4100	4154	3609	2652	2113	2687	2218	2067	1835	2272	2573	1846
EME2_6	EME2	1568	2121	4576	4635	3459	3223	2474	2285	2638	2210	1693	1907	2582	1255
EMSY_1	EMSY	1124	1072	4815	4155	5983	3531	3126	3864	6359	5070	4048	4131	1897	1096
EMSY_2	EMSY	1348	1518	5229	5731	5926	5386	3513	4638	6716	6914	4246	4145	4035	1714
EMSY_3	EMSY	1569	2264	6561	8259	8599	7831	5597	7339	8744	10691	7153	7013	4975	2309
EMSY_4	EMSY	1833	1688	5287	5596	5448	3673	3555	3969	4072	4320	3900	3511	5085	2642
EMSY_5	EMSY	1847	1763	5482	5405	6472	4814	4082	5612	8115	6699	4891	4919	3225	1473
EMSY_6	EMSY	1540	1739	6666	6831	7218	5495	4556	5640	7629	7115	4655	5219	3830	1745
ENDOV_1	ENDOV	1218	1572	4010	4470	2772	2805	1828	1854	1849	2250	1913	1657	3199	1708
ENDOV_2	ENDOV	1852	1760	5183	5965	5832	4404	4058	4094	3744	3422	3295	3267	4287	2636
ENDOV_3	ENDOV	1813	2147	5619	6011	4725	3927	3369	4113	3370	3672	3202	3203	3105	1954
ENDOV_4	ENDOV	1196	1584	3404	4159	2948	2423	2222	2732	2144	1920	2553	2279	2427	1815
ENDOV_5	ENDOV	1689	1908	4377	5442	4503	3885	2624	3373	2807	3213	2508	2784	2914	1805
ENDOV_6	ENDOV	1527	1682	3832	3975	3235	2695	2046	2815	2375	2460	2199	3073	3116	1309
EPC1_1	EPC1	1130	1262	2829	3193	2476	2065	1583	2352	1176	1169	1380	1796	5073	1938
EPC1_2	EPC1	1063	1234	3143	3449	3079	2932	2248	2273	1764	1733	1987	1692	3821	2153
EPC1_3	EPC1	1116	1697	4081	5216	4450	4108	3106	2927	2900	3487	2840	2459	4420	1591
EPC1_4	EPC1	1718	2019	4712	6809	4705	3945	3347	3463	2006	2753	2531	2144	5211	3767
EPC1_5	EPC1	1255	1376	4165	3373	3640	2278	2282	2926	2092	1714	2338	1539	4862	2526
EPC1_6	EPC1	1447	1791	3374	3626	2644	2048	1589	1753	1311	1114	1636	1140	2694	2193
EPC2_1	EPC2	1589	1676	3986	4187	2343	1503	1832	2522	936	1146	1295	1691	4069	2374
EPC2_2	EPC2	1387	1271	2892	4207	2147	2493	1693	1742	1251	1588	1636	1492	3016	2199
EPC2_3	EPC2	1372	1569	3040	2624	2190	1645	1327	1599	1066	1057	1152	932	4239	1304
EPC2_4	EPC2	1275	1488	2406	4163	1490	1929	1666	1594	797	1047	1358	1264	2856	1755
EPC2_5	EPC2	1271	1714	3691	3185	1868	1303	1330	2143	897	876	994	1301	2771	1286
EPC2_6	EPC2	1709	1462	3496	3369	2333	2067	2153	2099	1323	1635	1568	1734	3520	1876
ERBB2_1	ERBB2	1934	2134	5948	6453	5709	3931	3492	4253	3667	2873	3357	3455	4542	2398
ERBB2_2	ERBB2	1626	1955	5070	6504	5281	5632	3978	4629	3828	4798	3462	3450	4441	2863
ERBB2_3	ERBB2	1194	1326	3354	3905	2897	2468	2024	2206	1563	1849	2204	1617	2970	1770
ERBB2_4	ERBB2	1861	2173	5940	6093	4326	5074	3603	4441	3191	4903	3479	3650	4343	2277
ERBB2_5	ERBB2	1656	1872	4364	4282	3764	3623	2699	3298	2819	2590	2496	2403	3633	1769
ERBB2_6	ERBB2	1829	2247	4977	4685	3913	2756	2332	2688	3229	2492	2586	3088	3105	1628
ERCC1_1	ERCC1	1431	1388	5302	4234	3557	3274	2743	3130	2666	2995	2106	1893	3096	1568
ERCC1_2	ERCC1	1764	1718	4606	5860	3315	3665	2986	3111	2578	2946	2602	2511	2645	1570
ERCC1_3	ERCC1	1704	2013	3684	4837	2863	2188	1311	1735	965	1020	458	564	1056	638
ERCC1_4	ERCC1	1918	1827	5186	5416	3019	2139	1285	2459	970	980	815	716	2229	1089
ERCC1_5	ERCC1	1822	1989	4442	5449	2361	2369	1565	1600	987	1153	695	685	1585	644
ERCC1_6	ERCC1	1336	1362	2701	2811	1527	1736	1636	1699	1227	1601	1327	1172	2606	1253
ERCC2_1	ERCC2	1547	1963	4598	5950	438	589	396	535	261	296	263	316	937	739
ERCC2_2	ERCC2	1256	1679	4134	5562	2003	1810	1625	1944	869	925	1177	959	1388	1203
ERCC2_3	ERCC2	1030	1237	2925	3059	230	156	221	532	198	237	192	188	1082	304
ERCC2_4	ERCC2	1619	1605	3672	4956	230	217	267	370	62	61	114	69	693	508
ERCC2_5	ERCC2	1156	1127	3209	3315	331	245	260	357	193	52	60	158	1117	178
ERCC2_6	ERCC2	1549	1531	2285	3538	231	443	398	285	35	326	392	166	881	323
ERCC3_1	ERCC3	1337	1327	1970	2341	202	222	207	190	128	159	228	328	290	24
ERCC3_2	ERCC3	1609	1495	1752	2544	96	73	122	164	28	5	96	105	85	83
ERCC3_3	ERCC3	2460	1928	2450	2736	268	97	85	206	289	139	194	177	134	59
ERCC3_4	ERCC3	1179	1405	3676	3642	1823	1838	1463	1596	1481	1650	1410	1279	1519	575
ERCC3_5	ERCC3	872	1002	2669	3448	2217	1627	1683	1820	1397	1280	1422	1227	1760	1408
ERCC3_6	ERCC3	1156	1383	2768	3313	486	415	287	390	462	408	369	314	276	290
ERCC4_1	ERCC4	1365	1467	5194	4121	5608	3004	3182	3809	4274	2436	2700	3685	4221	2496
ERCC4_2	ERCC4	1123	1779	4707	5527	2693	2454	1636	1253	1077	1073	765	476	1271	801
ERCC4_3	ERCC4	1490	1649	4216	4821	3322	2597	1725	1761	1531	1316	1246	930	1679	769
ERCC4_4	ERCC4	1146	1727	4161	6474	2440	2727	1841	2574	1476	1903	1251	1204	1964	932
ERCC4_5	ERCC4	1389	1706	3897	4952	4092	2949	3134	3558	2536	2084	3469	2860	4075	2383
ERCC4_6	ERCC4	1685	1777	4830	6145	4153	3457	2799	2316	1519	2395	2089	1158	2959	1216
ERCC5_1	ERCC5	1619	1690	4557	4540	4512	2609	2905	3465	2497	2633	2236	2452	4632	1625
ERCC5_2	ERCC5	1566	1896	4421	5955	3146	4193	2445	2752	2041	4058	2390	2243	4095	2359
ERCC5_3	ERCC5	1524	1504	3723	4728	3527	3346	2676	2424	2589	3061	2828	1791	2822	1402
ERCC5_4	ERCC5	1710	1919	4195	5398	4144	2414	2275	3305	2256	2022	1813	2301	4058	1546
ERCC5_5	ERCC5	1480	1590	3767	3181	3075	2365	2157	2119	2094	1715	2352	1611	3781	1377
ERCC5_6	ERCC5	1041	1520	2720	2921	2662	1879	1677	1933	1191	1652	1131	1468	3815	1079
ERCC6_1	ERCC6	1551	2020	5955	5701	4777	4479	2968	4447	2979	3079	3228	3573	5196	2573
ERCC6_2	ERCC6	1264	1740	4422	4647	3283	3145	2378	2892	1866	2761	2568	2059	3831	2060
ERCC6_3	ERCC6	1016	793	2382	2726	1629	2180	1314	1837	947	1982	1201	1218	2417	1047
ERCC6_4	ERCC6	1649	1819	5313	5164	5081	3897	3362	4210	3094	3291	3527	3340	5076	2583
ERCC6_5	ERCC6	1818	2145	4431	6121	3988	4764	3653	3356	2746	3958	3610	2952	3961	2616
ERCC6_6	ERCC6	1503	1849	3879	5601	3130	3924	2639	2856	2030	3311	2856	2464	2404	1921
ERCC6L_1	ERCC6L	1777	2235	4896	5018	1716	1681	1304	1625	575	841	406	647	1996	1245
ERCC6L_2	ERCC6L	1227	1314	3163	3762	1990	1303	1257	1365	999	1050	771	973	2190	1258
ERCC6L_3	ERCC6L	1410	1866	3112	4095	1455	1970	1197	1510	1039	1664	944	1306	1237	1092
ERCC6L_4	ERCC6L	1506	1611	3594	3167	1927	1061	865	934	887	675	598	469	1561	647
ERCC6L_5	ERCC6L	842	1000	2057	1856	673	478	401	355	332	169	207	178	1020	283
ERCC6L_6	ERCC6L	1582	1571	4615	4574	3861	2671	2123	3742	2952	2442	2024	2735	4686	2203
ERCC8_1	ERCC8	1331	1471	4056	4781	3628	2940	2397	2831	2264	2243	2612	2099	2573	1433
ERCC8_2	ERCC8	1373	1530	4465	4181	4237	2899	2937	3591	2445	2763	3180	2638	3765	1497
ERCC8_3	ERCC8	1200	1252	2659	2567	2115	1301	1485	1544	1006	1225	1344	1340	1407	856
ERCC8_4	ERCC8	1828	2244	6042	7550	5596	5780	4397	5520	4403	4418	4877	4171	4636	4332
ERCC8_5	ERCC8	1440	1660	4440	4813	3856	3560	2153	2774	2475	2894	1606	2906	2571	1548
ERCC8_6	ERCC8	1533	1802	5239	4686	4269	2683	2366	2753	2681	2393	2325	1899	4416	1669
ERH_1	ERH	1302	1353	2602	2609	596	500	539	294	153	342	250	92	697	217
ERH_2	ERH	1148	1615	1656	1118	198	332	116	241	74	223	148	117	266	136
ERH_3	ERH	1730	1923	1262	1476	34	120	119	59	67	56	24	23	231	88
ERH_4	ERH	1406	2090	1590	1558	310	83	108	107	380	73	122	170	187	67
ERH_5	ERH	1321	1425	974	1064	81	85	201	115	62	12	75	16	72	43
ERH_6	ERH	1396	1650	3213	3182	2174	1649	1223	1765	1386	1931	927	1181	1680	1497
ESCO1_1	ESCO1	1770	1878	5648	7681	5256	6081	4284	4205	3922	4965	3339	3967	2336	1231
ESCO1_2	ESCO1	1339	1619	3993	4917	2913	3465	2542	2685	2197	2954	2780	1885	2080	551
ESCO1_3	ESCO1	1452	2127	4297	7242	5040	4732	3164	3738	3078	4033	2540	3075	1565	1190
ESCO1_4	ESCO1	1664	1815	4369	4708	3592	3136	2361	2513	2357	2647	1769	1727	1162	629
ESCO1_5	ESCO1	1191	1001	2565	3973	2355	1999	1373	1248	1441	2071	1257	1327	359	429
ESCO1_6	ESCO1	1347	1572	3637	3935	3283	3011	2300	2273	2071	2801	1975	2284	928	602
ETF1_1	ETF1	1070	1369	376	209	59	60	140	123	18	57	149	19	64	76
ETF1_2	ETF1	1047	1581	174	205	0	64	98	11	14	35	135	21	0	33
ETF1_3	ETF1	1742	2471	539	535	201	193	140	206	164	166	53	101	350	0
ETF1_4	ETF1	1764	1852	775	630	227	173	194	141	86	123	149	149	514	5
ETF1_5	ETF1	1293	1552	308	533	0	35	101	0	0	59	68	0	12	0
ETF1_6	ETF1	1257	1370	1445	1414	850	732	551	715	409	467	378	548	769	436
EXO1_1	EXO1	1483	1286	4423	4202	3791	2523	2351	2384	3111	2727	1842	2038	1930	660
EXO1_2	EXO1	1615	1960	3447	4309	1932	2200	2072	1863	1073	1966	1863	1277	1811	556
EXO1_3	EXO1	1945	2320	5232	6009	4219	4160	3153	3060	3065	3761	3139	2365	1966	1156
EXO1_4	EXO1	1582	1741	4868	5620	3891	3811	2602	4409	2175	3915	2683	2587	2065	1065
EXO1_5	EXO1	1946	2219	4700	5888	4044	4207	3220	3460	2991	3574	2517	1735	1895	980
EXO1_6	EXO1	1508	1869	4698	5119	5109	3653	3252	2901	3145	3274	2557	2791	2261	909
EXOSC2_1	EXOSC2	1252	1490	2134	1857	627	131	158	364	264	65	206	158	456	212
EXOSC2_2	EXOSC2	1447	1750	2116	2599	106	4	57	118	60	7	86	53	143	109
EXOSC2_3	EXOSC2	1583	1885	2113	2528	150	195	210	398	61	374	104	105	195	197
EXOSC2_4	EXOSC2	1779	2164	2201	2572	1153	1097	665	443	1167	933	535	502	873	530
EXOSC2_5	EXOSC2	1434	1813	2202	2064	170	67	210	218	64	60	12	46	499	216
EXOSC2_6	EXOSC2	1273	1633	2152	1768	386	172	156	301	260	136	151	123	187	114
EXOSC3_1	EXOSC3	1518	1781	1806	2207	465	387	267	248	150	215	235	53	125	272
EXOSC3_2	EXOSC3	1775	1690	3246	2706	1236	704	528	944	644	594	364	763	1056	420
EXOSC3_3	EXOSC3	1313	1153	1530	1882	281	606	194	215	85	1611	161	259	432	354
EXOSC3_4	EXOSC3	1268	1402	4246	5302	3188	3127	2745	2388	2093	2566	2463	1799	2750	1905
EXOSC3_5	EXOSC3	1305	1279	1877	2219	724	633	585	795	621	603	459	518	621	867
EXOSC3_6	EXOSC3	1793	1831	2062	2306	493	254	263	472	176	153	267	146	266	182
EYA1_1	EYA1	1537	1765	4167	5740	4506	4032	3677	3440	3691	3808	3385	2726	2962	2017
EYA1_2	EYA1	1167	1453	3897	4275	4152	2317	3056	2884	2660	1636	2639	2971	3609	1506
EYA1_3	EYA1	1450	1353	4468	4509	3332	2500	2810	2887	2329	1663	2667	2008	3734	2237
EYA1_4	EYA1	1568	1663	4461	5232	3963	3338	2556	2901	2148	2855	2348	2662	3391	1734
EYA1_5	EYA1	1868	2136	5998	6666	5452	4890	3892	4007	4180	4819	4289	3177	6025	3075
EYA1_6	EYA1	1714	2227	5573	5666	4085	4298	3051	4273	3456	3203	2685	3170	3593	2166
EYA2_1	EYA2	1276	1592	4631	4425	2913	3178	2216	3615	1851	3114	2478	2711	4277	1835
EYA2_2	EYA2	1654	1618	3719	5117	3913	2732	2643	3043	2836	1935	2455	2453	4066	1854
EYA2_3	EYA2	1639	1842	4974	5766	4989	3922	3205	3256	3558	3751	2759	3321	3980	2919
EYA2_4	EYA2	1104	1461	3397	4569	3434	3585	3328	2727	2141	3005	3485	1741	3163	2272
EYA2_5	EYA2	1224	1545	4624	5356	3745	3739	3194	3953	2322	3470	2655	3019	4412	2511
EYA2_6	EYA2	1425	2043	3887	4997	3998	3367	3072	2850	2609	2839	2497	2880	3316	3009
EYA3_1	EYA3	1661	2173	4476	5093	3876	3081	2594	3494	2642	2281	2270	2515	5291	1913
EYA3_2	EYA3	1238	1241	2907	3698	2048	2480	1457	1869	970	1602	1662	1301	2464	1643
EYA3_3	EYA3	1630	1774	3452	4293	2446	2331	1822	1929	1853	1790	1770	1335	2330	1963
EYA3_4	EYA3	1369	1420	4769	4695	4278	3369	2703	3372	2732	3264	3233	1949	4676	2584
EYA3_5	EYA3	1427	1467	3647	4076	2259	2699	1880	1832	1385	1939	2318	1438	2194	1757
EYA3_6	EYA3	1450	1505	3710	4362	3040	3098	2610	2375	1822	2079	1949	1955	2379	1897
EYA4_1	EYA4	2035	2077	5323	7651	4638	5421	4322	4252	2835	4382	5112	3657	5502	3125
EYA4_2	EYA4	1513	1470	3334	3729	3288	2856	2564	2949	2004	2317	3399	2242	2646	1823
EYA4_3	EYA4	1412	1786	3952	4481	3606	2722	2201	2059	2576	1873	2035	1994	2859	1499
EYA4_4	EYA4	1586	1778	4984	6169	4007	3930	3462	3054	2844	3654	3294	2531	2851	2125
EYA4_5	EYA4	1602	2089	4971	6108	3212	4009	3936	3352	1995	3664	3901	2579	3483	3462
EYA4_6	EYA4	1610	1489	3469	5004	4261	3341	3262	3931	2716	2893	2852	2612	3118	2225
FAAP100_1	FAAP100	1034	1379	4161	4095	3202	2729	1966	2034	2503	1717	1233	1169	3115	694
FAAP100_2	FAAP100	1659	2099	5537	6296	4024	3493	2763	2767	2420	2462	1524	1581	1500	703
FAAP100_3	FAAP100	949	1080	3186	3070	2793	1740	1356	1930	1314	1655	845	942	1102	638
FAAP100_4	FAAP100	2005	2023	5700	7046	4372	3731	2811	2924	2123	2623	1901	1309	1998	11904
FAAP100_5	FAAP100	1352	1326	4566	3735	3519	2719	1900	2090	2291	2083	1413	1328	2344	552
FAAP100_6	FAAP100	1214	1399	3528	3787	2280	2135	1333	1809	1069	1376	1012	828	736	415
FAAP20_1	FAAP20	1342	1351	3196	4198	3457	3072	2112	2101	1674	2129	1898	1657	2825	1349
FAAP20_2	FAAP20	1359	1799	4063	5117	3961	3317	2610	2137	2303	3258	2413	1229	2501	1729
FAAP20_3	FAAP20	1079	1454	2316	4193	1882	2382	1580	1778	1001	1625	1129	1373	1045	955
FAAP20_4	FAAP20	1527	1854	4438	5015	4397	3271	2661	2689	2154	2342	2345	1791	3293	1818
FAAP20_5	FAAP20	1556	2071	4085	4202	2782	2955	2787	2134	2255	2589	2296	2089	2391	1861
FAAP20_6	FAAP20	785	919	2780	2179	2550	1521	1515	1787	1197	1245	1204	1544	2937	1023
FAAP24_1	FAAP24	1447	1265	2790	3868	3013	2370	1463	1445	1426	1578	863	624	1124	826
FAAP24_2	FAAP24	1621	1766	4766	6489	3985	3055	3103	2575	2445	1879	1821	1322	1917	1066
FAAP24_3	FAAP24	1183	1199	3811	4864	3616	2913	2342	2161	2308	1998	1269	1024	1223	643
FAAP24_4	FAAP24	1536	1866	3811	5061	2804	3240	2407	2373	1545	2248	1851	1123	1330	834
FAAP24_5	FAAP24	1616	1921	3819	5208	3031	2989	1826	2159	2143	2510	966	716	1362	1058
FAAP24_6	FAAP24	1849	1937	4754	6121	4279	2963	2415	2327	2782	2095	1273	1902	1329	613
FAH_1	FAH	1485	1948	5318	5565	5275	4241	2777	3991	3506	3165	3219	3556	5724	1834
FAH_2	FAH	1687	1852	5091	5761	3882	3817	2771	3691	2912	2864	3057	2903	3622	2543
FAH_3	FAH	1417	1602	4215	4515	3254	3195	2779	3013	2092	2112	2703	2063	2871	1976
FAH_4	FAH	1269	1358	3495	4291	3050	2548	2813	2526	1847	2140	2865	1773	3115	1475
FAH_5	FAH	1801	2172	6907	7406	7044	5866	4869	5166	4995	5057	5054	4982	6203	3669
FAH_6	FAH	1021	1455	4171	4931	3602	3400	3290	2582	2205	3226	3508	2286	2935	2225
FAN1_1	FAN1	1620	1754	4488	5267	4738	3910	3016	3109	2747	3345	3110	1782	2557	1339
[truncated: 4,835 more rows]
