# Supplementary material for: Mechanistic insights into the monotherapy and combination potential of FEN1 inhibition in cancer therapy
Source: Nucleic Acids Res. 2025 Dec 8;53(22):gkaf1279. doi: 10.1093/nar/gkaf1279 (PMC12684391; doi:10.1093/nar/gkaf1279)
Supplement: gkaf1279_Supplemental_Files [file gkaf1279_supplemental_files.zip › Rajendra et al Supplementary_Table_9.xlsx]

## Sheet: readCounts_genomeWide
gRNA	GENE	SCR_Day0_R1	SCR_DMSO_R1	SCR_DMSO_R2	SCR_M778_R1	SCR_M778_R2
Neg_Control	Neg	305	418	360	531	391
INTRON-ALAS1_1	INTRON-ALAS1	166	166	77	162	145
INTRON-ALAS1_2	INTRON-ALAS1	605	785	572	704	567
INTRON-ALAS1_3	INTRON-ALAS1	278	407	330	452	350
INTRON-ALAS1_4	INTRON-ALAS1	409	588	606	481	522
INTRON-ALAS1_5	INTRON-ALAS1	487	634	572	501	465
INTRON-ALAS1_6	INTRON-ALAS1	280	298	252	385	264
INTRON-ALAS1_7	INTRON-ALAS1	333	468	426	437	315
INTRON-ALAS1_8	INTRON-ALAS1	544	612	686	860	616
INTRON-C1orf43_1	INTRON-C1orf43	212	236	289	276	288
INTRON-C1orf43_2	INTRON-C1orf43	471	470	427	635	451
INTRON-C1orf43_3	INTRON-C1orf43	308	334	268	402	340
INTRON-C1orf43_4	INTRON-C1orf43	501	607	539	674	563
INTRON-C1orf43_5	INTRON-C1orf43	268	390	549	554	420
INTRON-C1orf43_6	INTRON-C1orf43	586	672	690	843	577
INTRON-C1orf43_7	INTRON-C1orf43	689	871	741	1031	805
INTRON-C1orf43_8	INTRON-C1orf43	403	532	384	547	266
INTRON-DMD_1	INTRON-DMD	303	371	281	401	301
INTRON-DMD_2	INTRON-DMD	268	312	262	301	422
INTRON-DMD_3	INTRON-DMD	331	306	387	473	409
INTRON-DMD_4	INTRON-DMD	285	402	382	543	254
INTRON-DMD_5	INTRON-DMD	248	315	440	539	350
INTRON-DMD_6	INTRON-DMD	473	663	636	759	525
INTRON-DMD_7	INTRON-DMD	418	398	414	456	289
INTRON-DMD_8	INTRON-DMD	417	407	402	433	341
INTRON-GPI_1	INTRON-GPI	164	210	216	223	173
INTRON-GPI_2	INTRON-GPI	646	607	661	729	649
INTRON-GPI_3	INTRON-GPI	368	513	566	472	359
INTRON-GPI_4	INTRON-GPI	366	431	414	388	457
INTRON-GPI_5	INTRON-GPI	163	239	215	221	150
INTRON-GPI_6	INTRON-GPI	439	421	410	675	454
INTRON-GPI_7	INTRON-GPI	245	335	334	318	267
INTRON-GPI_8	INTRON-GPI	356	564	461	565	540
INTRON-HBG1_1	INTRON-HBG1	255	422	474	488	466
INTRON-HBG1_2	INTRON-HBG1	927	1147	1302	1405	1158
INTRON-HBG1_3	INTRON-HBG1	334	605	648	517	582
INTRON-HBG1_4	INTRON-HBG1	278	346	253	373	317
INTRON-HBG1_5	INTRON-HBG1	364	607	573	535	565
INTRON-HBG1_6	INTRON-HBG1	417	652	569	601	529
INTRON-HBG1_7	INTRON-HBG1	481	725	830	710	687
INTRON-HBG1_8	INTRON-HBG1	318	396	418	492	308
INTRON-RAB7A_1	INTRON-RAB7A	265	320	178	304	203
INTRON-RAB7A_2	INTRON-RAB7A	266	318	338	479	345
INTRON-RAB7A_3	INTRON-RAB7A	259	385	404	389	329
INTRON-RAB7A_4	INTRON-RAB7A	250	361	299	334	207
INTRON-RAB7A_5	INTRON-RAB7A	397	761	744	647	543
INTRON-RAB7A_6	INTRON-RAB7A	297	350	266	379	232
INTRON-RAB7A_7	INTRON-RAB7A	219	351	288	419	263
INTRON-RAB7A_8	INTRON-RAB7A	451	470	452	417	414
INTRON-REEP5_1	INTRON-REEP5	247	229	376	268	240
INTRON-REEP5_2	INTRON-REEP5	202	286	224	301	242
INTRON-REEP5_3	INTRON-REEP5	243	225	285	276	157
INTRON-REEP5_4	INTRON-REEP5	262	305	449	325	397
INTRON-REEP5_5	INTRON-REEP5	186	333	192	280	209
INTRON-REEP5_6	INTRON-REEP5	315	408	355	418	341
INTRON-REEP5_7	INTRON-REEP5	1020	1341	1455	1384	1282
INTRON-REEP5_8	INTRON-REEP5	235	325	236	459	370
INTRON-SNRPD3_1	INTRON-SNRPD3	398	476	388	454	352
INTRON-SNRPD3_2	INTRON-SNRPD3	360	507	445	466	361
INTRON-SNRPD3_3	INTRON-SNRPD3	234	239	384	261	297
INTRON-SNRPD3_4	INTRON-SNRPD3	253	225	122	314	223
INTRON-SNRPD3_5	INTRON-SNRPD3	60	100	88	136	81
INTRON-SNRPD3_6	INTRON-SNRPD3	321	234	86	243	125
INTRON-SNRPD3_7	INTRON-SNRPD3	433	379	447	445	441
INTRON-SNRPD3_8	INTRON-SNRPD3	383	424	267	441	308
INTRON-UBC_1	INTRON-UBC	466	517	581	625	526
INTRON-UBC_2	INTRON-UBC	263	453	346	429	252
INTRON-UBC_3	INTRON-UBC	198	262	221	244	300
INTRON-UBC_4	INTRON-UBC	338	533	502	568	388
INTRON-UBC_5	INTRON-UBC	497	634	544	579	600
INTRON-UBC_6	INTRON-UBC	574	632	630	867	595
INTRON-UBC_7	INTRON-UBC	633	559	663	566	551
INTRON-UBC_8	INTRON-UBC	444	636	424	533	358
INTRON-VCP_1	INTRON-VCP	216	263	296	297	267
INTRON-VCP_2	INTRON-VCP	454	771	500	713	355
INTRON-VCP_3	INTRON-VCP	627	753	688	845	688
INTRON-VCP_4	INTRON-VCP	468	485	343	348	325
INTRON-VCP_5	INTRON-VCP	228	263	267	301	207
INTRON-VCP_6	INTRON-VCP	515	184	153	184	209
INTRON-VCP_7	INTRON-VCP	332	344	359	463	302
INTRON-VCP_8	INTRON-VCP	308	345	257	402	273
CDC16_CC	CDC16	329	3	1	2	0
GTF2B_CC	GTF2B	533	49	25	52	17
HSPA5_CC	HSPA5	167	1	10	1	10
HSPA9_CC	HSPA9	218	1	4	31	4
PAFAH1B1_CC	PAFAH1B1	245	13	0	17	2
PCNA_CC	PCNA	142	5	18	2	1
POLR2L_CC	POLR2L	215	28	5	5	8
RPL9_CC	RPL9	496	17	25	35	22
SF3A3_CC	SF3A3	827	50	72	29	37
SF3B3_CC	SF3B3	266	53	19	27	10
A1BG_1	A1BG	244	457	365	377	345
A1BG_2	A1BG	421	531	490	483	396
A1BG_3	A1BG	367	395	306	396	381
A1BG_4	A1BG	312	277	385	341	378
A1CF_1	A1CF	233	309	305	364	299
A1CF_2	A1CF	276	289	364	347	342
A1CF_3	A1CF	239	324	374	355	309
A1CF_4	A1CF	630	878	962	755	678
A2M_1	A2M	546	660	796	767	753
A2M_2	A2M	247	383	361	396	352
A2M_3	A2M	286	236	367	319	334
A2M_4	A2M	302	462	345	450	320
A2ML1_1	A2ML1	497	493	634	579	442
A2ML1_2	A2ML1	215	176	241	321	200
A2ML1_3	A2ML1	362	717	391	564	412
A2ML1_4	A2ML1	454	314	311	371	320
A3GALT2_1	A3GALT2	249	238	256	186	226
A3GALT2_2	A3GALT2	287	337	275	257	238
A3GALT2_3	A3GALT2	263	303	354	270	224
A3GALT2_4	A3GALT2	286	341	430	311	328
A4GALT_1	A4GALT	255	382	288	226	296
A4GALT_2	A4GALT	325	289	282	327	267
A4GALT_3	A4GALT	559	820	770	746	719
A4GALT_4	A4GALT	368	320	348	332	258
A4GNT_1	A4GNT	352	311	353	450	304
A4GNT_2	A4GNT	239	261	184	309	229
A4GNT_3	A4GNT	492	726	547	834	660
A4GNT_4	A4GNT	674	558	733	567	587
AAAS_1	AAAS	406	420	377	556	461
AAAS_2	AAAS	356	273	527	437	444
AAAS_3	AAAS	271	297	280	330	141
AAAS_4	AAAS	228	250	393	268	263
AACS_1	AACS	262	273	310	386	351
AACS_2	AACS	717	959	781	1085	859
AACS_3	AACS	366	417	322	536	481
AACS_4	AACS	748	775	862	757	711
AADAC_1	AADAC	260	341	303	287	298
AADAC_2	AADAC	243	323	356	283	259
AADAC_3	AADAC	249	170	282	212	263
AADAC_4	AADAC	267	247	240	301	277
AADACL2_1	AADACL2	484	731	770	809	580
AADACL2_2	AADACL2	194	375	290	370	255
AADACL2_3	AADACL2	418	436	531	463	447
AADACL2_4	AADACL2	237	334	414	338	295
AADACL3_1	AADACL3	315	537	349	539	393
AADACL3_2	AADACL3	508	628	547	530	480
AADACL3_3	AADACL3	512	574	690	495	552
AADACL3_4	AADACL3	291	305	352	374	263
AADACL4_1	AADACL4	581	570	489	590	491
AADACL4_2	AADACL4	249	180	147	157	104
AADACL4_3	AADACL4	566	904	605	869	732
AADACL4_4	AADACL4	194	264	196	243	128
AADAT_1	AADAT	306	393	269	302	280
AADAT_2	AADAT	398	639	573	676	556
AADAT_3	AADAT	358	495	466	599	429
AADAT_4	AADAT	273	297	438	407	345
PRXL2C_1	PRXL2C	220	346	327	389	291
PRXL2C_2	PRXL2C	611	798	761	640	646
PRXL2C_3	PRXL2C	413	484	352	346	318
PRXL2C_4	PRXL2C	240	293	339	343	321
AAGAB_1	AAGAB	223	399	350	494	315
AAGAB_2	AAGAB	385	459	475	456	428
AAGAB_3	AAGAB	406	675	522	686	500
AAGAB_4	AAGAB	437	390	299	317	312
AAK1_1	AAK1	210	235	215	185	265
AAK1_2	AAK1	205	243	236	209	232
AAK1_3	AAK1	445	461	390	489	377
AAK1_4	AAK1	264	192	272	306	231
AAMDC_1	AAMDC	233	262	230	301	211
AAMDC_2	AAMDC	356	334	375	325	455
AAMDC_3	AAMDC	365	389	495	508	394
AAMDC_4	AAMDC	323	399	496	478	358
AAMP_1	AAMP	225	18	23	36	10
AAMP_2	AAMP	386	249	250	308	221
AAMP_3	AAMP	503	59	18	43	27
AAMP_4	AAMP	277	147	67	99	74
AANAT_1	AANAT	610	729	703	708	587
AANAT_2	AANAT	509	787	658	841	514
AANAT_3	AANAT	696	962	869	1099	886
AANAT_4	AANAT	204	282	168	194	139
AAR2_1	AAR2	466	428	491	296	390
AAR2_2	AAR2	439	439	420	482	411
AAR2_3	AAR2	287	494	496	616	462
AAR2_4	AAR2	512	428	356	390	418
AARD_1	AARD	625	1084	899	986	758
AARD_2	AARD	176	239	260	233	178
AARD_3	AARD	381	340	479	446	346
AARD_4	AARD	291	323	407	268	293
AARS1_1	AARS1	317	32	30	35	36
AARS1_2	AARS1	257	1	5	8	15
AARS1_3	AARS1	212	18	16	5	16
AARS1_4	AARS1	461	215	288	240	269
AARS2_1	AARS2	603	470	380	651	532
AARS2_2	AARS2	285	237	385	394	270
AARS2_3	AARS2	339	327	344	334	326
AARS2_4	AARS2	264	175	184	172	177
AARSD1_1	AARSD1	400	534	354	467	319
AARSD1_2	AARSD1	260	265	341	290	313
AARSD1_3	AARSD1	258	270	269	255	289
AARSD1_4	AARSD1	375	328	266	433	305
AASDH_1	AASDH	292	309	288	349	315
AASDH_2	AASDH	258	231	398	266	267
AASDH_3	AASDH	250	321	255	300	283
AASDH_4	AASDH	279	398	339	370	263
AASDHPPT_1	AASDHPPT	236	99	51	98	44
AASDHPPT_2	AASDHPPT	754	66	164	172	98
AASDHPPT_3	AASDHPPT	338	154	102	210	152
AASDHPPT_4	AASDHPPT	259	34	64	67	40
AASS_1	AASS	260	251	270	356	250
AASS_2	AASS	561	678	735	794	684
AASS_3	AASS	265	458	329	372	321
AASS_4	AASS	429	569	760	742	457
AATF_1	AATF	238	31	23	54	41
AATF_2	AATF	477	157	139	195	100
AATF_3	AATF	279	2	6	14	4
AATF_4	AATF	740	457	400	649	374
AATK_1	AATK	466	567	466	509	429
AATK_2	AATK	223	317	239	361	321
AATK_3	AATK	478	359	573	458	469
AATK_4	AATK	283	268	305	347	255
ABAT_1	ABAT	266	308	261	364	222
ABAT_2	ABAT	353	489	700	527	382
ABAT_3	ABAT	397	456	426	540	465
ABAT_4	ABAT	448	554	549	604	588
ABCA1_1	ABCA1	368	424	495	487	414
ABCA1_2	ABCA1	382	428	545	537	482
ABCA1_3	ABCA1	278	274	296	418	353
ABCA1_4	ABCA1	348	328	330	449	365
ABCA10_1	ABCA10	204	461	249	262	347
ABCA10_2	ABCA10	262	240	227	231	272
ABCA10_3	ABCA10	290	472	464	507	387
ABCA10_4	ABCA10	227	344	177	267	113
ABCA12_1	ABCA12	258	242	223	299	265
ABCA12_2	ABCA12	300	295	348	458	370
ABCA12_3	ABCA12	247	296	274	281	224
ABCA12_4	ABCA12	403	533	444	693	430
ABCA13_1	ABCA13	367	471	329	499	413
ABCA13_2	ABCA13	240	317	284	343	310
ABCA13_3	ABCA13	229	259	340	314	209
ABCA13_4	ABCA13	265	206	183	357	181
ABCA2_1	ABCA2	394	494	461	498	350
ABCA2_2	ABCA2	95	106	125	102	138
ABCA2_3	ABCA2	449	609	445	594	383
ABCA2_4	ABCA2	354	377	393	360	393
ABCA3_1	ABCA3	259	228	209	270	197
ABCA3_2	ABCA3	448	497	358	634	409
ABCA3_3	ABCA3	432	433	478	535	407
ABCA3_4	ABCA3	869	1091	1062	1102	840
ABCA4_1	ABCA4	505	687	461	781	500
ABCA4_2	ABCA4	493	511	637	663	487
ABCA4_3	ABCA4	174	183	140	327	125
ABCA4_4	ABCA4	677	956	762	837	619
ABCA5_1	ABCA5	201	184	178	213	171
ABCA5_2	ABCA5	216	264	384	301	314
ABCA5_3	ABCA5	228	406	297	385	271
ABCA5_4	ABCA5	272	265	361	440	245
ABCA6_1	ABCA6	262	231	276	330	251
ABCA6_2	ABCA6	394	462	563	508	480
ABCA6_3	ABCA6	648	639	777	762	650
ABCA6_4	ABCA6	387	598	423	608	440
ABCA7_1	ABCA7	219	261	306	285	232
ABCA7_2	ABCA7	302	318	300	399	345
ABCA7_3	ABCA7	297	320	404	408	458
ABCA7_4	ABCA7	195	302	294	361	276
ABCA8_1	ABCA8	447	593	421	635	496
ABCA8_2	ABCA8	225	264	341	333	223
ABCA8_3	ABCA8	353	487	361	390	295
ABCA8_4	ABCA8	324	370	336	293	205
ABCA9_1	ABCA9	205	258	325	288	237
ABCA9_2	ABCA9	437	492	432	581	412
ABCA9_3	ABCA9	342	454	296	477	392
ABCA9_4	ABCA9	202	492	376	448	488
ABCB1_1	ABCB1	236	254	299	298	262
ABCB1_2	ABCB1	266	343	249	396	225
ABCB1_3	ABCB1	183	302	141	296	188
ABCB1_4	ABCB1	159	215	205	202	164
ABCB10_1	ABCB10	408	481	734	653	520
ABCB10_2	ABCB10	552	544	563	662	616
ABCB10_3	ABCB10	457	296	320	263	299
ABCB10_4	ABCB10	564	685	779	728	790
ABCB11_1	ABCB11	221	228	236	229	138
ABCB11_2	ABCB11	223	198	196	198	151
ABCB11_3	ABCB11	259	379	302	365	277
ABCB11_4	ABCB11	214	329	283	369	200
ABCB4_1	ABCB4	267	367	463	375	392
ABCB4_2	ABCB4	333	365	407	376	311
ABCB4_3	ABCB4	504	683	543	625	504
ABCB4_4	ABCB4	385	552	499	489	393
ABCB5_1	ABCB5	378	293	312	326	284
ABCB5_2	ABCB5	327	220	355	317	313
ABCB5_3	ABCB5	248	285	234	266	198
ABCB5_4	ABCB5	373	475	418	557	456
ABCB6_1	ABCB6	437	323	367	433	313
ABCB6_2	ABCB6	333	339	420	460	364
ABCB6_3	ABCB6	325	356	308	352	360
ABCB6_4	ABCB6	240	316	245	410	332
ABCB7_1	ABCB7	210	118	95	147	86
ABCB7_2	ABCB7	445	26	37	44	25
ABCB7_3	ABCB7	223	16	52	25	26
ABCB7_4	ABCB7	476	34	21	29	4
ABCB8_1	ABCB8	616	774	1016	661	779
ABCB8_2	ABCB8	509	924	682	1003	552
ABCB8_3	ABCB8	365	480	352	422	248
ABCB8_4	ABCB8	175	322	363	249	233
ABCB9_1	ABCB9	345	400	428	468	316
ABCB9_2	ABCB9	402	473	409	370	304
ABCB9_3	ABCB9	301	273	390	309	307
ABCB9_4	ABCB9	310	402	347	417	287
ABCC1_1	ABCC1	260	299	378	289	273
ABCC1_2	ABCC1	191	182	178	184	212
ABCC1_3	ABCC1	303	370	248	295	271
ABCC1_4	ABCC1	694	923	751	885	670
ABCC10_1	ABCC10	251	255	204	279	180
ABCC10_2	ABCC10	266	533	375	391	381
ABCC10_3	ABCC10	340	444	483	452	448
ABCC10_4	ABCC10	350	382	266	431	313
ABCC11_1	ABCC11	452	576	500	444	401
ABCC11_2	ABCC11	177	171	239	242	229
ABCC11_3	ABCC11	543	536	582	536	443
ABCC11_4	ABCC11	229	256	149	218	223
ABCC12_1	ABCC12	299	229	341	270	257
ABCC12_2	ABCC12	668	766	564	800	580
ABCC12_3	ABCC12	370	566	506	583	471
ABCC12_4	ABCC12	279	356	285	437	238
ABCC2_1	ABCC2	408	535	450	583	666
ABCC2_2	ABCC2	268	175	242	214	248
ABCC2_3	ABCC2	769	776	795	759	598
ABCC2_4	ABCC2	265	379	305	442	318
ABCC3_1	ABCC3	574	721	743	711	752
ABCC3_2	ABCC3	585	603	648	548	533
ABCC3_3	ABCC3	311	434	398	456	444
ABCC3_4	ABCC3	380	314	285	320	216
ABCC4_1	ABCC4	525	802	798	775	724
ABCC4_2	ABCC4	456	664	652	575	550
ABCC4_3	ABCC4	223	318	251	365	331
ABCC4_4	ABCC4	549	880	665	888	671
ABCC5_1	ABCC5	296	447	527	462	480
ABCC5_2	ABCC5	244	291	265	411	273
ABCC5_3	ABCC5	211	170	187	230	182
ABCC5_4	ABCC5	253	287	265	380	251
ABCC6_1	ABCC6	259	293	185	252	234
ABCC6_2	ABCC6	584	792	708	765	806
ABCC6_3	ABCC6	345	405	420	598	357
ABCC6_4	ABCC6	275	309	193	285	239
ABCC8_1	ABCC8	368	540	434	593	341
ABCC8_2	ABCC8	521	699	780	708	633
ABCC8_3	ABCC8	271	272	390	305	320
ABCC8_4	ABCC8	291	451	380	251	379
ABCC9_1	ABCC9	283	239	345	362	264
ABCC9_2	ABCC9	281	263	260	377	324
ABCC9_3	ABCC9	607	666	743	704	605
ABCC9_4	ABCC9	378	620	491	554	400
ABCD1_1	ABCD1	370	365	461	573	337
ABCD1_2	ABCD1	305	248	222	238	281
ABCD1_3	ABCD1	448	552	491	601	435
ABCD1_4	ABCD1	439	641	572	573	448
ABCD2_1	ABCD2	666	735	581	814	744
ABCD2_2	ABCD2	370	337	475	446	426
ABCD2_3	ABCD2	177	224	200	251	160
ABCD2_4	ABCD2	239	261	411	283	322
ABCD3_1	ABCD3	265	282	214	330	296
ABCD3_2	ABCD3	270	344	395	302	240
ABCD3_3	ABCD3	321	411	500	371	455
ABCD3_4	ABCD3	183	173	89	119	160
ABCD4_1	ABCD4	224	226	282	274	236
ABCD4_2	ABCD4	273	490	319	610	296
ABCD4_3	ABCD4	634	838	646	776	547
ABCD4_4	ABCD4	285	205	254	261	206
ABCE1_1	ABCE1	155	22	24	24	26
ABCE1_2	ABCE1	188	0	36	3	12
ABCE1_3	ABCE1	223	39	18	37	4
ABCE1_4	ABCE1	204	27	13	11	22
ABCF1_1	ABCF1	626	18	5	13	10
ABCF1_2	ABCF1	272	59	91	48	47
ABCF1_3	ABCF1	366	23	32	77	30
ABCF1_4	ABCF1	131	0	1	1	3
ABCF2_1	ABCF2	276	397	366	408	273
ABCF2_2	ABCF2	224	222	245	237	293
ABCF2_3	ABCF2	430	495	487	485	467
ABCF2_4	ABCF2	320	375	402	493	458
ABCF3_1	ABCF3	204	301	180	340	205
ABCF3_2	ABCF3	299	474	302	349	224
ABCF3_3	ABCF3	153	185	149	177	172
ABCF3_4	ABCF3	245	425	299	339	226
ABCG1_1	ABCG1	266	284	330	241	352
ABCG1_2	ABCG1	505	683	648	709	526
ABCG1_3	ABCG1	298	261	336	363	268
ABCG1_4	ABCG1	705	895	879	914	613
ABCG2_1	ABCG2	264	347	277	374	237
ABCG2_2	ABCG2	511	394	424	403	477
ABCG2_3	ABCG2	248	338	357	425	272
ABCG2_4	ABCG2	408	450	289	625	430
ABCG4_1	ABCG4	348	385	409	452	495
ABCG4_2	ABCG4	273	405	337	219	224
ABCG4_3	ABCG4	458	542	407	575	481
ABCG4_4	ABCG4	467	689	437	830	350
ABCG5_1	ABCG5	447	570	635	689	432
ABCG5_2	ABCG5	211	317	348	349	334
ABCG5_3	ABCG5	297	302	260	401	268
ABCG5_4	ABCG5	189	94	218	169	163
ABCG8_1	ABCG8	281	337	433	335	324
ABCG8_2	ABCG8	707	808	751	831	727
ABCG8_3	ABCG8	243	344	487	440	377
ABCG8_4	ABCG8	545	562	525	598	485
ABHD1_1	ABHD1	440	475	502	428	414
ABHD1_2	ABHD1	496	602	532	651	490
ABHD1_3	ABHD1	473	534	730	570	609
ABHD1_4	ABHD1	184	207	253	253	229
ABHD10_1	ABHD10	411	662	533	587	536
ABHD10_2	ABHD10	333	460	487	431	361
ABHD10_3	ABHD10	211	222	183	230	251
ABHD10_4	ABHD10	560	468	679	648	617
ABHD11_1	ABHD11	407	453	492	401	437
ABHD11_2	ABHD11	371	643	534	632	464
ABHD11_3	ABHD11	270	353	332	382	242
ABHD11_4	ABHD11	524	595	538	551	586
ABHD12_1	ABHD12	379	517	583	441	372
ABHD12_2	ABHD12	584	639	766	627	706
ABHD12_3	ABHD12	381	632	527	562	396
ABHD12_4	ABHD12	392	644	750	540	528
ABHD12B_1	ABHD12B	337	375	523	449	356
ABHD12B_2	ABHD12B	300	388	339	359	365
ABHD12B_3	ABHD12B	589	455	628	780	526
ABHD12B_4	ABHD12B	128	166	135	211	108
ABHD13_1	ABHD13	310	499	570	442	382
ABHD13_2	ABHD13	421	555	554	439	478
ABHD13_3	ABHD13	257	241	336	240	349
ABHD13_4	ABHD13	409	544	513	424	417
ABHD14A_1	ABHD14A	468	353	409	520	329
ABHD14A_2	ABHD14A	364	341	395	366	239
ABHD14A_3	ABHD14A	485	594	487	517	499
ABHD14A_4	ABHD14A	361	668	290	508	349
ABHD14B_1	ABHD14B	334	399	449	476	405
ABHD14B_2	ABHD14B	342	397	407	418	355
ABHD14B_3	ABHD14B	253	280	282	259	268
ABHD14B_4	ABHD14B	436	467	491	397	396
ABHD15_1	ABHD15	352	356	407	296	360
ABHD15_2	ABHD15	272	225	409	386	249
ABHD15_3	ABHD15	522	607	591	544	535
ABHD15_4	ABHD15	271	202	252	240	252
ABHD16A_1	ABHD16A	528	535	443	493	352
ABHD16A_2	ABHD16A	393	345	359	406	301
ABHD16A_3	ABHD16A	290	344	249	335	299
ABHD16A_4	ABHD16A	294	362	338	381	295
ABHD16B_1	ABHD16B	687	940	833	748	789
ABHD16B_2	ABHD16B	290	428	364	333	299
ABHD16B_3	ABHD16B	359	595	559	525	393
ABHD16B_4	ABHD16B	485	607	712	671	588
ABHD17A_1	ABHD17A	296	192	199	161	125
ABHD17A_2	ABHD17A	304	103	76	176	83
ABHD17A_3	ABHD17A	329	65	141	121	101
ABHD17A_4	ABHD17A	425	204	176	126	93
ABHD17B_1	ABHD17B	631	938	969	900	825
ABHD17B_2	ABHD17B	372	464	392	503	376
ABHD17B_3	ABHD17B	198	288	319	281	260
ABHD17B_4	ABHD17B	527	749	713	684	536
ABHD17C_1	ABHD17C	441	605	617	645	568
ABHD17C_2	ABHD17C	395	595	608	754	523
ABHD17C_3	ABHD17C	440	497	606	554	540
ABHD17C_4	ABHD17C	237	363	264	448	250
ABHD2_1	ABHD2	680	786	879	964	720
ABHD2_2	ABHD2	351	517	372	430	440
ABHD2_3	ABHD2	266	393	244	390	223
ABHD2_4	ABHD2	466	414	505	530	466
ABHD3_1	ABHD3	1123	1360	1281	1368	1323
ABHD3_2	ABHD3	566	933	1011	808	857
ABHD3_3	ABHD3	831	1211	1040	1154	830
ABHD3_4	ABHD3	205	246	182	206	225
ABHD4_1	ABHD4	542	697	708	718	666
ABHD4_2	ABHD4	376	473	603	347	406
ABHD4_3	ABHD4	233	331	349	327	310
ABHD4_4	ABHD4	342	334	402	424	349
ABHD5_1	ABHD5	306	379	269	255	287
ABHD5_2	ABHD5	282	440	429	418	277
ABHD5_3	ABHD5	273	387	478	447	352
ABHD5_4	ABHD5	327	477	346	446	398
ABHD6_1	ABHD6	382	460	404	293	369
ABHD6_2	ABHD6	359	549	564	596	467
ABHD6_3	ABHD6	315	398	374	378	269
ABHD6_4	ABHD6	582	826	659	657	625
ABHD8_1	ABHD8	259	188	273	293	303
ABHD8_2	ABHD8	108	73	150	153	129
ABHD8_3	ABHD8	243	279	286	165	247
ABHD8_4	ABHD8	342	534	512	545	434
ABI1_1	ABI1	295	488	420	582	386
ABI1_2	ABI1	225	259	348	290	252
ABI1_3	ABI1	224	253	198	206	156
ABI1_4	ABI1	419	395	501	438	469
ABI2_1	ABI2	178	104	223	136	185
ABI2_2	ABI2	672	784	786	809	620
ABI2_3	ABI2	468	544	465	424	333
ABI2_4	ABI2	199	256	278	241	264
ABI3_1	ABI3	323	687	402	529	310
ABI3_2	ABI3	382	563	549	714	509
ABI3_3	ABI3	291	297	381	285	319
ABI3_4	ABI3	283	320	300	379	243
ABI3BP_1	ABI3BP	289	317	403	349	206
ABI3BP_2	ABI3BP	240	260	261	222	197
ABI3BP_3	ABI3BP	821	996	1034	1281	1097
ABI3BP_4	ABI3BP	249	242	212	235	291
ABL1_1	ABL1	193	331	322	459	311
ABL1_2	ABL1	416	553	457	539	292
ABL1_3	ABL1	388	535	618	572	548
ABL1_4	ABL1	309	402	449	334	294
ABL2_1	ABL2	314	539	359	431	292
ABL2_2	ABL2	375	375	412	455	421
ABL2_3	ABL2	436	646	538	722	609
ABL2_4	ABL2	290	455	344	447	363
ABLIM1_1	ABLIM1	291	359	397	476	265
ABLIM1_2	ABLIM1	175	211	391	328	283
ABLIM1_3	ABLIM1	196	217	209	366	237
ABLIM1_4	ABLIM1	415	558	503	572	499
ABLIM2_1	ABLIM2	475	672	630	628	510
ABLIM2_2	ABLIM2	528	459	453	571	448
ABLIM2_3	ABLIM2	244	160	330	200	243
ABLIM2_4	ABLIM2	471	623	424	392	438
ABLIM3_1	ABLIM3	740	896	921	810	774
ABLIM3_2	ABLIM3	397	650	535	500	425
ABLIM3_3	ABLIM3	710	846	835	762	696
ABLIM3_4	ABLIM3	224	285	174	388	209
ABO_1	ABO	410	644	519	602	532
ABO_2	ABO	277	271	366	358	255
ABO_3	ABO	360	556	461	520	442
ABO_4	ABO	348	312	271	339	310
ABR_1	ABR	600	771	759	917	702
ABR_2	ABR	697	750	773	934	824
ABR_3	ABR	344	461	445	467	397
ABR_4	ABR	503	580	591	721	620
ABRA_1	ABRA	424	445	556	544	312
ABRA_2	ABRA	720	846	1167	835	840
ABRA_3	ABRA	181	164	223	285	266
ABRA_4	ABRA	224	280	335	324	234
ABRACL_1	ABRACL	382	561	447	568	401
ABRACL_2	ABRACL	245	279	316	239	237
ABRACL_3	ABRACL	554	622	674	754	535
ABRACL_4	ABRACL	254	516	330	359	333
ABT1_1	ABT1	268	88	177	67	86
ABT1_2	ABT1	502	178	212	233	155
ABT1_3	ABT1	222	24	39	50	22
ABT1_4	ABT1	252	19	15	33	33
ABTB1_1	ABTB1	346	322	445	366	438
ABTB1_2	ABTB1	269	339	342	365	339
ABTB1_3	ABTB1	299	396	411	342	341
ABTB1_4	ABTB1	234	270	334	445	243
ABTB2_1	ABTB2	283	347	408	441	264
ABTB2_2	ABTB2	523	583	595	825	654
ABTB2_3	ABTB2	396	490	499	612	495
ABTB2_4	ABTB2	261	301	415	287	284
ACAA1_1	ACAA1	189	153	125	150	180
ACAA1_2	ACAA1	277	460	419	395	429
ACAA1_3	ACAA1	386	473	462	459	458
ACAA1_4	ACAA1	160	195	183	260	147
ACAA2_1	ACAA2	267	391	376	379	405
ACAA2_2	ACAA2	280	199	272	391	295
ACAA2_3	ACAA2	316	499	282	387	214
ACAA2_4	ACAA2	213	187	273	215	180
ACACA_1	ACACA	664	511	376	573	486
ACACA_2	ACACA	326	92	191	202	213
ACACA_3	ACACA	163	142	145	116	76
ACACA_4	ACACA	204	100	145	131	181
ACACB_1	ACACB	307	231	377	201	259
ACACB_2	ACACB	485	620	784	657	470
ACACB_3	ACACB	302	455	289	518	332
ACACB_4	ACACB	207	389	416	409	364
ACAD10_1	ACAD10	244	295	295	297	319
ACAD10_2	ACAD10	283	369	294	363	317
ACAD10_3	ACAD10	405	553	562	676	470
ACAD10_4	ACAD10	257	289	267	324	260
ACAD11_1	ACAD11	282	489	390	500	442
ACAD11_2	ACAD11	267	400	411	384	383
ACAD11_3	ACAD11	518	779	742	716	615
ACAD11_4	ACAD11	381	528	341	448	413
ACAD8_1	ACAD8	341	339	452	424	441
ACAD8_2	ACAD8	233	427	463	475	371
ACAD8_3	ACAD8	370	659	557	519	500
ACAD8_4	ACAD8	299	306	283	390	261
ACAD9_1	ACAD9	477	383	491	329	382
ACAD9_2	ACAD9	669	619	796	963	699
ACAD9_3	ACAD9	219	284	205	283	252
ACAD9_4	ACAD9	192	80	192	111	153
ACADL_1	ACADL	399	668	435	581	419
ACADL_2	ACADL	221	283	208	180	241
ACADL_3	ACADL	251	327	302	382	216
ACADL_4	ACADL	155	183	144	226	107
ACADM_1	ACADM	334	452	498	411	433
ACADM_2	ACADM	441	490	508	474	462
ACADM_3	ACADM	381	406	332	405	289
ACADM_4	ACADM	187	282	268	361	285
ACADS_1	ACADS	1017	1299	1105	1031	1000
ACADS_2	ACADS	254	300	459	376	267
ACADS_3	ACADS	549	562	579	617	518
ACADS_4	ACADS	180	241	279	262	223
ACADSB_1	ACADSB	313	563	499	552	380
ACADSB_2	ACADSB	661	673	758	733	658
ACADSB_3	ACADSB	247	236	205	302	196
ACADSB_4	ACADSB	352	346	302	516	395
ACADVL_1	ACADVL	315	353	399	304	375
ACADVL_2	ACADVL	296	269	294	287	285
ACADVL_3	ACADVL	392	438	406	483	438
ACADVL_4	ACADVL	239	258	310	253	204
ACAN_1	ACAN	387	469	549	448	506
ACAN_2	ACAN	289	408	412	445	313
ACAN_3	ACAN	487	688	666	761	619
ACAN_4	ACAN	304	351	303	356	358
ACAP1_1	ACAP1	324	340	408	379	411
ACAP1_2	ACAP1	405	511	507	569	336
ACAP1_3	ACAP1	601	661	616	797	670
ACAP1_4	ACAP1	535	490	425	474	483
ACAP2_1	ACAP2	268	393	406	329	304
ACAP2_2	ACAP2	556	676	592	758	643
ACAP2_3	ACAP2	313	393	343	346	435
ACAP2_4	ACAP2	341	295	174	271	393
ACAP3_1	ACAP3	240	239	365	250	260
ACAP3_2	ACAP3	266	174	242	314	177
ACAP3_3	ACAP3	319	371	442	446	369
ACAP3_4	ACAP3	315	409	339	311	232
ACAT1_1	ACAT1	184	368	254	407	224
ACAT1_2	ACAT1	486	596	635	815	599
ACAT1_3	ACAT1	416	439	436	527	407
ACAT1_4	ACAT1	249	343	259	321	251
ACAT2_1	ACAT2	375	423	338	431	328
ACAT2_2	ACAT2	361	456	462	506	357
ACAT2_3	ACAT2	377	710	716	641	523
ACAT2_4	ACAT2	411	464	394	476	315
ACBD3_1	ACBD3	189	282	314	280	374
ACBD3_2	ACBD3	332	421	438	442	322
ACBD3_3	ACBD3	266	184	279	306	307
ACBD3_4	ACBD3	596	785	669	694	594
ACBD4_1	ACBD4	378	535	376	523	436
ACBD4_2	ACBD4	396	343	399	336	392
ACBD4_3	ACBD4	503	621	584	648	420
ACBD4_4	ACBD4	359	368	276	413	242
ACBD5_1	ACBD5	413	381	435	473	435
ACBD5_2	ACBD5	393	478	462	539	383
ACBD5_3	ACBD5	215	186	117	209	164
ACBD5_4	ACBD5	546	514	588	740	608
ACBD6_1	ACBD6	147	245	426	328	325
ACBD6_2	ACBD6	371	606	567	528	520
ACBD6_3	ACBD6	348	499	410	561	354
ACBD6_4	ACBD6	263	497	449	602	337
ACBD7_1	ACBD7	418	561	450	528	420
ACBD7_2	ACBD7	313	415	390	550	503
ACBD7_3	ACBD7	209	166	299	222	192
ACBD7_4	ACBD7	821	924	1269	1312	1102
ACCS_1	ACCS	575	625	799	705	753
ACCS_2	ACCS	224	172	250	239	215
ACCS_3	ACCS	377	481	441	541	539
ACCS_4	ACCS	278	225	279	358	188
ACCSL_1	ACCSL	275	333	345	370	248
ACCSL_2	ACCSL	567	742	459	544	488
ACCSL_3	ACCSL	430	667	455	662	516
ACCSL_4	ACCSL	180	192	200	187	111
ACD_1	ACD	469	563	626	644	438
ACD_2	ACD	406	100	170	174	142
ACD_3	ACD	338	588	549	548	454
ACD_4	ACD	277	318	160	371	205
ACE_1	ACE	494	548	605	624	509
ACE_2	ACE	241	462	453	317	240
ACE_3	ACE	333	298	306	228	223
ACE_4	ACE	215	291	233	340	239
ACE2_1	ACE2	412	555	676	741	567
ACE2_2	ACE2	154	271	262	405	277
ACE2_3	ACE2	293	324	352	411	249
ACE2_4	ACE2	300	387	227	318	261
ACER1_1	ACER1	414	511	500	504	449
ACER1_2	ACER1	764	764	945	830	828
ACER1_3	ACER1	292	431	359	436	334
ACER1_4	ACER1	327	388	385	322	359
ACER2_1	ACER2	298	460	406	402	354
ACER2_2	ACER2	338	477	378	378	333
ACER2_3	ACER2	298	347	279	306	268
ACER2_4	ACER2	358	593	658	612	483
ACER3_1	ACER3	332	323	430	325	321
ACER3_2	ACER3	396	538	555	473	489
ACER3_3	ACER3	377	405	274	424	275
ACER3_4	ACER3	222	333	289	255	218
ACHE_1	ACHE	508	706	549	780	521
ACHE_2	ACHE	268	110	110	123	106
ACHE_3	ACHE	271	290	165	321	157
ACHE_4	ACHE	342	496	450	521	366
ACIN1_1	ACIN1	287	314	357	363	295
ACIN1_2	ACIN1	572	638	600	726	663
ACIN1_3	ACIN1	386	459	439	531	438
ACIN1_4	ACIN1	206	417	449	299	236
ACKR1_1	ACKR1	355	268	249	249	205
ACKR1_2	ACKR1	359	543	416	526	394
ACKR1_3	ACKR1	268	353	336	370	393
ACKR1_4	ACKR1	424	462	564	588	499
ACKR2_1	ACKR2	341	420	513	497	468
ACKR2_2	ACKR2	368	530	476	575	444
ACKR2_3	ACKR2	468	593	567	494	517
ACKR2_4	ACKR2	357	174	154	217	182
ACKR3_1	ACKR3	420	756	625	780	543
ACKR3_2	ACKR3	521	609	628	541	581
ACKR3_3	ACKR3	292	436	311	266	278
ACKR3_4	ACKR3	276	367	290	433	358
ACKR4_1	ACKR4	523	560	618	618	527
ACKR4_2	ACKR4	280	261	217	470	266
ACKR4_3	ACKR4	246	395	363	433	342
ACKR4_4	ACKR4	215	369	290	264	204
ACLY_1	ACLY	211	182	150	211	151
ACLY_2	ACLY	285	335	269	280	367
ACLY_3	ACLY	419	419	284	436	350
ACLY_4	ACLY	257	290	243	425	250
ACMSD_1	ACMSD	294	307	385	379	375
ACMSD_2	ACMSD	215	364	362	343	301
ACMSD_3	ACMSD	197	176	243	253	265
ACMSD_4	ACMSD	399	482	678	515	469
ACO1_1	ACO1	326	399	377	450	249
ACO1_2	ACO1	167	284	229	290	176
ACO1_3	ACO1	215	257	248	344	274
ACO1_4	ACO1	369	526	394	398	355
ACO2_1	ACO2	182	190	208	214	218
ACO2_2	ACO2	264	195	232	266	260
ACO2_3	ACO2	260	308	263	439	274
ACO2_4	ACO2	305	304	321	426	306
ACOT1_1	ACOT1	592	582	659	654	632
ACOT1_2	ACOT1	432	608	487	497	467
ACOT1_3	ACOT1	305	381	412	433	378
ACOT1_4	ACOT1	385	745	541	580	588
ACOT11_1	ACOT11	589	597	711	617	642
ACOT11_2	ACOT11	313	281	447	347	365
ACOT11_3	ACOT11	345	420	323	374	288
ACOT11_4	ACOT11	353	448	385	463	478
ACOT12_1	ACOT12	296	225	400	376	250
ACOT12_2	ACOT12	262	441	319	470	299
ACOT12_3	ACOT12	217	351	213	299	233
ACOT12_4	ACOT12	303	337	241	409	315
ACOT13_1	ACOT13	305	510	527	443	356
ACOT13_2	ACOT13	241	241	221	249	162
ACOT13_3	ACOT13	231	298	392	303	270
ACOT13_4	ACOT13	219	254	188	320	208
ACOT2_1	ACOT2	171	375	278	348	187
ACOT2_2	ACOT2	324	368	369	459	326
ACOT2_3	ACOT2	506	713	812	701	620
ACOT2_4	ACOT2	453	610	519	709	484
ACOT4_1	ACOT4	270	206	250	182	206
ACOT4_2	ACOT4	215	365	439	335	330
ACOT4_3	ACOT4	242	218	323	236	227
ACOT4_4	ACOT4	493	614	730	509	589
ACOT6_1	ACOT6	333	489	341	490	353
ACOT6_2	ACOT6	340	394	300	421	395
ACOT6_3	ACOT6	291	336	367	378	324
ACOT6_4	ACOT6	270	297	317	261	265
ACOT7_1	ACOT7	450	457	526	494	347
ACOT7_2	ACOT7	624	1057	691	865	725
ACOT7_3	ACOT7	502	854	562	820	627
ACOT7_4	ACOT7	181	252	238	217	203
ACOT8_1	ACOT8	236	261	281	277	198
ACOT8_2	ACOT8	224	266	240	245	188
ACOT8_3	ACOT8	222	281	356	301	230
ACOT8_4	ACOT8	519	491	639	638	652
ACOT9_1	ACOT9	210	299	237	309	276
ACOT9_2	ACOT9	232	286	325	309	327
ACOT9_3	ACOT9	313	322	347	369	264
ACOT9_4	ACOT9	416	531	427	553	378
ACOX1_1	ACOX1	339	310	290	485	230
ACOX1_2	ACOX1	475	570	515	697	409
ACOX1_3	ACOX1	276	373	301	413	282
ACOX1_4	ACOX1	422	438	532	416	445
ACOX2_1	ACOX2	438	475	608	517	469
ACOX2_2	ACOX2	295	339	412	407	313
ACOX2_3	ACOX2	196	216	377	169	195
ACOX2_4	ACOX2	221	233	317	407	259
ACOX3_1	ACOX3	698	771	835	773	708
ACOX3_2	ACOX3	224	420	387	393	206
ACOX3_3	ACOX3	206	286	307	369	323
ACOX3_4	ACOX3	251	337	419	296	330
ACOXL_1	ACOXL	563	900	466	842	517
ACOXL_2	ACOXL	468	518	530	466	478
ACOXL_3	ACOXL	339	467	428	410	296
ACOXL_4	ACOXL	400	458	278	318	350
ACP1_1	ACP1	158	211	153	346	115
ACP1_2	ACP1	551	712	552	775	500
ACP1_3	ACP1	322	281	292	354	248
ACP1_4	ACP1	192	227	377	231	322
ACP2_1	ACP2	231	299	279	305	260
ACP2_2	ACP2	458	610	612	661	491
ACP2_3	ACP2	229	257	431	280	247
ACP2_4	ACP2	326	502	310	449	362
ACP5_1	ACP5	342	298	375	357	332
ACP5_2	ACP5	513	709	837	640	627
ACP5_3	ACP5	301	267	397	407	389
ACP5_4	ACP5	483	583	520	590	456
ACP6_1	ACP6	414	553	502	551	419
ACP6_2	ACP6	341	525	436	353	343
ACP6_3	ACP6	297	461	336	389	267
ACP6_4	ACP6	375	554	423	538	448
ACP3_1	ACP3	432	607	365	593	498
ACP3_2	ACP3	712	917	1096	942	928
ACP3_3	ACP3	459	509	534	540	390
ACP3_4	ACP3	336	297	550	386	458
ACP4_1	ACP4	215	327	239	306	210
ACP4_2	ACP4	353	362	202	381	238
ACP4_3	ACP4	330	366	348	379	378
ACP4_4	ACP4	415	458	429	576	439
ACR_1	ACR	429	563	481	456	474
ACR_2	ACR	319	352	374	432	322
ACR_3	ACR	258	266	315	375	287
ACR_4	ACR	315	438	429	316	282
ACRBP_1	ACRBP	170	225	207	178	162
ACRBP_2	ACRBP	557	574	778	666	551
ACRBP_3	ACRBP	413	435	373	502	356
ACRBP_4	ACRBP	308	279	320	413	266
GCNA_1	GCNA	385	441	397	364	423
GCNA_2	GCNA	373	475	428	515	485
GCNA_3	GCNA	303	414	491	386	266
GCNA_4	GCNA	286	295	331	307	292
ACRV1_1	ACRV1	402	715	846	763	736
ACRV1_2	ACRV1	256	413	285	331	375
ACRV1_3	ACRV1	265	361	380	440	348
ACRV1_4	ACRV1	283	445	407	360	328
ACSBG1_1	ACSBG1	289	312	338	377	323
ACSBG1_2	ACSBG1	321	492	360	463	381
ACSBG1_3	ACSBG1	234	263	151	216	177
ACSBG1_4	ACSBG1	480	584	577	610	611
ACSBG2_1	ACSBG2	289	478	511	455	398
ACSBG2_2	ACSBG2	535	720	874	672	603
ACSBG2_3	ACSBG2	592	669	588	713	485
ACSBG2_4	ACSBG2	238	350	237	326	315
ACSF2_1	ACSF2	396	484	356	378	323
ACSF2_2	ACSF2	402	407	313	303	233
ACSF2_3	ACSF2	261	172	294	306	291
ACSF2_4	ACSF2	353	386	307	306	279
ACSF3_1	ACSF3	640	687	649	661	521
ACSF3_2	ACSF3	714	776	716	848	688
ACSF3_3	ACSF3	160	150	191	182	227
ACSF3_4	ACSF3	198	364	291	278	287
ACSL1_1	ACSL1	243	419	335	263	337
ACSL1_2	ACSL1	278	290	296	397	361
ACSL1_3	ACSL1	348	411	352	431	408
ACSL1_4	ACSL1	349	365	552	445	415
ACSL3_1	ACSL3	411	315	399	442	259
ACSL3_2	ACSL3	344	157	116	176	149
ACSL3_3	ACSL3	184	180	183	192	128
ACSL3_4	ACSL3	457	272	360	273	304
ACSL4_1	ACSL4	197	202	229	184	211
ACSL4_2	ACSL4	280	472	513	436	351
ACSL4_3	ACSL4	402	332	356	403	384
ACSL4_4	ACSL4	336	255	322	323	339
ACSL5_1	ACSL5	236	364	227	308	227
ACSL5_2	ACSL5	326	348	379	415	415
ACSL5_3	ACSL5	147	192	234	125	302
ACSL5_4	ACSL5	220	246	206	282	298
ACSL6_1	ACSL6	255	370	197	358	209
ACSL6_2	ACSL6	351	574	458	404	354
ACSL6_3	ACSL6	302	336	338	340	246
ACSL6_4	ACSL6	343	361	334	350	330
ACSM1_1	ACSM1	195	251	187	212	116
ACSM1_2	ACSM1	307	404	537	370	337
ACSM1_3	ACSM1	340	517	491	547	479
ACSM1_4	ACSM1	523	619	650	712	622
ACSM2A_1	ACSM2A	356	324	324	323	246
ACSM2A_2	ACSM2A	279	456	478	491	354
ACSM2A_3	ACSM2A	489	825	806	858	774
ACSM2A_4	ACSM2A	202	336	270	431	227
ACSM2B_1	ACSM2B	403	424	441	450	334
ACSM2B_2	ACSM2B	203	266	290	283	247
ACSM2B_3	ACSM2B	502	474	520	518	556
ACSM2B_4	ACSM2B	302	362	337	440	388
ACSM3_1	ACSM3	193	328	135	281	238
ACSM3_2	ACSM3	284	200	309	250	218
ACSM3_3	ACSM3	255	313	182	400	281
ACSM3_4	ACSM3	795	990	834	875	813
ACSM4_1	ACSM4	372	415	556	471	402
ACSM4_2	ACSM4	310	546	531	527	524
ACSM4_3	ACSM4	275	333	279	247	298
ACSM4_4	ACSM4	496	551	672	725	720
ACSM5_1	ACSM5	432	602	548	735	549
ACSM5_2	ACSM5	465	608	538	628	465
ACSM5_3	ACSM5	259	399	352	359	295
ACSM5_4	ACSM5	437	414	494	376	351
ACSM6_1	ACSM6	226	272	345	354	316
ACSM6_2	ACSM6	281	422	462	441	531
ACSM6_3	ACSM6	396	403	577	396	486
ACSM6_4	ACSM6	474	673	636	584	521
ACSS1_1	ACSS1	385	648	536	505	454
ACSS1_2	ACSS1	432	534	414	362	429
ACSS1_3	ACSS1	578	765	651	675	576
ACSS1_4	ACSS1	616	658	859	768	821
ACSS2_1	ACSS2	485	743	458	651	428
ACSS2_2	ACSS2	236	349	296	371	331
ACSS2_3	ACSS2	432	509	632	542	540
ACSS2_4	ACSS2	205	239	155	284	236
ACSS3_1	ACSS3	335	355	432	312	375
ACSS3_2	ACSS3	454	517	601	602	619
ACSS3_3	ACSS3	380	561	522	561	446
ACSS3_4	ACSS3	338	278	329	307	296
ACTA1_1	ACTA1	524	613	543	710	670
ACTA1_2	ACTA1	279	391	361	362	303
ACTA1_3	ACTA1	235	368	307	467	255
ACTA1_4	ACTA1	250	249	170	367	198
ACTA2_1	ACTA2	798	861	1068	979	916
ACTA2_2	ACTA2	294	409	316	298	240
ACTA2_3	ACTA2	557	461	543	503	400
ACTA2_4	ACTA2	240	231	251	258	155
ACTB_1	ACTB	379	93	138	143	108
ACTB_2	ACTB	337	491	342	556	456
ACTB_3	ACTB	371	100	141	108	66
ACTB_4	ACTB	564	596	674	822	622
ACTBL2_1	ACTBL2	326	420	465	425	372
ACTBL2_2	ACTBL2	455	643	637	643	568
ACTBL2_3	ACTBL2	250	432	410	458	407
ACTBL2_4	ACTBL2	329	415	565	493	404
ACTC1_1	ACTC1	381	566	450	471	321
ACTC1_2	ACTC1	347	407	241	441	302
ACTC1_3	ACTC1	318	280	287	376	308
ACTC1_4	ACTC1	288	178	217	267	194
ACTG1_1	ACTG1	619	772	878	834	932
ACTG1_2	ACTG1	488	713	754	860	766
ACTG1_3	ACTG1	263	325	303	492	312
ACTG1_4	ACTG1	261	454	364	449	440
ACTG2_1	ACTG2	395	573	646	503	452
ACTG2_2	ACTG2	424	396	334	450	460
ACTG2_3	ACTG2	454	590	614	594	593
ACTG2_4	ACTG2	483	660	487	717	582
ACTL10_1	ACTL10	272	373	238	348	205
ACTL10_2	ACTL10	386	380	567	400	396
ACTL10_3	ACTL10	427	498	691	489	614
ACTL10_4	ACTL10	195	282	305	332	192
ACTL6A_1	ACTL6A	775	208	226	244	120
ACTL6A_2	ACTL6A	319	13	4	12	12
ACTL6A_3	ACTL6A	346	33	8	23	32
ACTL6A_4	ACTL6A	366	22	40	104	50
ACTL6B_1	ACTL6B	429	578	562	488	514
ACTL6B_2	ACTL6B	580	915	777	717	683
ACTL6B_3	ACTL6B	294	329	232	358	290
ACTL6B_4	ACTL6B	167	240	289	302	301
ACTL7A_1	ACTL7A	244	333	403	388	423
ACTL7A_2	ACTL7A	603	747	813	870	717
ACTL7A_3	ACTL7A	408	476	450	448	406
ACTL7A_4	ACTL7A	449	509	477	502	397
ACTL7B_1	ACTL7B	498	637	633	757	566
ACTL7B_2	ACTL7B	445	408	417	514	345
ACTL7B_3	ACTL7B	653	841	1010	1066	844
ACTL7B_4	ACTL7B	502	903	829	876	699
ACTL8_1	ACTL8	133	176	136	192	176
ACTL8_2	ACTL8	205	304	334	276	285
ACTL8_3	ACTL8	173	307	339	260	353
ACTL8_4	ACTL8	602	516	578	541	542
ACTL9_1	ACTL9	617	653	693	595	682
ACTL9_2	ACTL9	337	862	582	549	441
ACTL9_3	ACTL9	254	296	281	285	216
ACTL9_4	ACTL9	528	657	536	636	656
ACTN1_1	ACTN1	288	418	256	328	325
ACTN1_2	ACTN1	600	582	523	657	576
ACTN1_3	ACTN1	316	420	340	353	247
ACTN1_4	ACTN1	301	335	325	328	318
ACTN2_1	ACTN2	225	207	257	287	258
ACTN2_2	ACTN2	367	469	597	513	555
ACTN2_3	ACTN2	543	579	495	632	597
ACTN2_4	ACTN2	322	279	309	307	305
ACTN3_1	ACTN3	301	309	423	496	349
ACTN3_2	ACTN3	326	500	386	504	356
ACTN3_3	ACTN3	629	523	606	622	379
ACTN3_4	ACTN3	425	302	476	364	245
ACTN4_1	ACTN4	559	587	695	584	575
ACTN4_2	ACTN4	281	379	367	245	306
ACTN4_3	ACTN4	477	432	562	512	487
ACTN4_4	ACTN4	222	313	234	333	256
ACTR10_1	ACTR10	235	28	4	3	12
ACTR10_2	ACTR10	178	90	52	70	31
ACTR10_3	ACTR10	348	55	20	36	29
ACTR10_4	ACTR10	290	13	38	29	36
ACTR1A_1	ACTR1A	221	93	73	62	42
ACTR1A_2	ACTR1A	321	158	224	132	71
ACTR1A_3	ACTR1A	261	89	123	77	69
ACTR1A_4	ACTR1A	241	68	88	53	53
ACTR1B_1	ACTR1B	489	505	539	574	527
ACTR1B_2	ACTR1B	386	687	458	507	395
ACTR1B_3	ACTR1B	228	245	198	191	117
ACTR1B_4	ACTR1B	295	271	240	217	287
ACTR2_1	ACTR2	302	40	50	36	22
ACTR2_2	ACTR2	444	244	153	216	180
ACTR2_3	ACTR2	294	31	23	49	33
ACTR2_4	ACTR2	447	18	33	39	49
ACTR3_1	ACTR3	218	18	26	52	38
ACTR3_2	ACTR3	215	72	73	115	69
ACTR3_3	ACTR3	328	63	142	98	80
ACTR3_4	ACTR3	427	175	200	173	204
ACTR3B_1	ACTR3B	240	228	413	318	303
ACTR3B_2	ACTR3B	364	142	236	159	164
ACTR3B_3	ACTR3B	298	506	387	442	467
ACTR3B_4	ACTR3B	187	156	264	198	222
ACTR3C_1	ACTR3C	248	305	151	383	148
ACTR3C_2	ACTR3C	522	578	606	595	519
ACTR3C_3	ACTR3C	788	886	817	857	776
ACTR3C_4	ACTR3C	465	713	643	594	463
ACTR5_1	ACTR5	240	243	197	233	225
ACTR5_2	ACTR5	360	182	156	155	163
ACTR5_3	ACTR5	370	167	219	163	176
ACTR5_4	ACTR5	363	165	228	216	179
ACTR6_1	ACTR6	313	264	274	306	314
ACTR6_2	ACTR6	230	94	45	84	62
ACTR6_3	ACTR6	383	42	44	110	118
ACTR6_4	ACTR6	247	42	61	34	63
ACTR8_1	ACTR8	335	79	88	52	76
ACTR8_2	ACTR8	180	37	66	16	56
ACTR8_3	ACTR8	249	17	29	10	27
ACTR8_4	ACTR8	380	76	84	76	140
ACTRT1_1	ACTRT1	275	341	227	291	191
ACTRT1_2	ACTRT1	361	497	517	614	469
ACTRT1_3	ACTRT1	175	253	308	340	275
ACTRT1_4	ACTRT1	331	362	327	441	350
ACTRT2_1	ACTRT2	463	598	652	681	528
ACTRT2_2	ACTRT2	571	588	474	603	467
ACTRT2_3	ACTRT2	418	415	434	547	299
ACTRT2_4	ACTRT2	550	696	543	793	629
ACTRT3_1	ACTRT3	261	309	337	210	230
ACTRT3_2	ACTRT3	463	760	675	642	576
ACTRT3_3	ACTRT3	265	281	293	325	207
ACTRT3_4	ACTRT3	575	556	532	570	502
ACVR1_1	ACVR1	215	179	152	310	204
ACVR1_2	ACVR1	939	837	628	690	674
ACVR1_3	ACVR1	151	214	119	179	162
ACVR1_4	ACVR1	300	413	295	324	306
ACVR1B_1	ACVR1B	287	296	394	338	245
ACVR1B_2	ACVR1B	787	1398	1300	1356	1114
ACVR1B_3	ACVR1B	194	367	389	447	351
ACVR1B_4	ACVR1B	489	680	677	817	620
ACVR1C_1	ACVR1C	429	705	609	807	451
ACVR1C_2	ACVR1C	364	285	261	446	250
ACVR1C_3	ACVR1C	503	776	861	893	718
ACVR1C_4	ACVR1C	224	346	211	313	283
ACVR2A_1	ACVR2A	154	169	257	126	195
ACVR2A_2	ACVR2A	292	374	482	414	284
ACVR2A_3	ACVR2A	227	389	328	367	335
ACVR2A_4	ACVR2A	224	437	444	340	331
ACVR2B_1	ACVR2B	269	360	323	269	280
ACVR2B_2	ACVR2B	259	249	219	185	295
ACVR2B_3	ACVR2B	325	385	295	373	203
ACVR2B_4	ACVR2B	641	985	784	821	751
ACVRL1_1	ACVRL1	263	377	395	429	362
ACVRL1_2	ACVRL1	858	961	839	988	849
ACVRL1_3	ACVRL1	221	222	279	246	228
ACVRL1_4	ACVRL1	302	381	249	326	343
ACY1_1	ACY1	339	318	250	331	352
ACY1_2	ACY1	301	417	343	477	383
ACY1_3	ACY1	203	269	241	205	177
ACY1_4	ACY1	623	713	745	768	748
ACY3_1	ACY3	608	676	684	687	629
ACY3_2	ACY3	681	991	1012	1052	847
ACY3_3	ACY3	365	246	431	281	246
ACY3_4	ACY3	321	375	382	335	296
ACYP1_1	ACYP1	652	796	934	1066	764
ACYP1_2	ACYP1	303	536	425	456	310
ACYP1_3	ACYP1	405	431	526	462	500
ACYP1_4	ACYP1	547	718	633	699	704
ACYP2_1	ACYP2	495	694	570	625	475
ACYP2_2	ACYP2	299	418	438	315	314
ACYP2_3	ACYP2	198	249	201	328	273
ACYP2_4	ACYP2	361	380	463	544	403
ADA_1	ADA	378	373	410	327	262
ADA_2	ADA	568	576	616	580	583
ADA_3	ADA	421	824	632	913	513
ADA_4	ADA	251	377	382	387	282
ADAD1_1	ADAD1	292	442	443	397	403
ADAD1_2	ADAD1	241	313	234	266	171
ADAD1_3	ADAD1	295	467	348	549	369
ADAD1_4	ADAD1	214	354	305	307	353
ADAD2_1	ADAD2	549	898	725	826	572
ADAD2_2	ADAD2	245	429	289	476	395
ADAD2_3	ADAD2	811	957	1030	1011	858
ADAD2_4	ADAD2	186	180	216	279	169
ADAL_1	ADAL	395	418	426	427	402
ADAL_2	ADAL	370	595	565	579	494
ADAL_3	ADAL	476	572	705	679	460
ADAL_4	ADAL	243	344	273	284	284
ADAM10_1	ADAM10	274	321	298	295	374
ADAM10_2	ADAM10	695	914	732	959	724
ADAM10_3	ADAM10	265	305	289	260	253
ADAM10_4	ADAM10	409	857	516	702	441
ADAM11_1	ADAM11	340	311	280	350	313
ADAM11_2	ADAM11	740	817	647	900	593
ADAM11_3	ADAM11	295	311	269	364	275
ADAM11_4	ADAM11	185	118	176	123	214
ADAM12_1	ADAM12	533	780	857	749	701
ADAM12_2	ADAM12	289	325	351	441	228
ADAM12_3	ADAM12	305	325	279	327	334
ADAM12_4	ADAM12	262	353	447	472	361
ADAM15_1	ADAM15	235	294	331	371	248
ADAM15_2	ADAM15	387	591	493	475	450
ADAM15_3	ADAM15	240	282	321	326	206
ADAM15_4	ADAM15	537	789	884	855	767
ADAM17_1	ADAM17	377	517	513	457	453
ADAM17_2	ADAM17	289	303	343	398	315
ADAM17_3	ADAM17	540	717	723	778	710
ADAM17_4	ADAM17	159	302	250	278	233
ADAM18_1	ADAM18	315	419	399	534	304
ADAM18_2	ADAM18	233	359	328	319	245
ADAM18_3	ADAM18	644	672	782	738	682
ADAM18_4	ADAM18	273	212	352	342	283
ADAM19_1	ADAM19	446	784	787	747	680
ADAM19_2	ADAM19	410	500	324	544	410
ADAM19_3	ADAM19	586	753	563	763	568
ADAM19_4	ADAM19	305	460	372	423	325
ADAM2_1	ADAM2	490	648	474	648	534
ADAM2_2	ADAM2	146	279	303	354	171
ADAM2_3	ADAM2	255	312	344	436	329
ADAM2_4	ADAM2	159	179	232	206	186
ADAM20_1	ADAM20	285	356	306	435	329
ADAM20_2	ADAM20	225	226	235	296	189
ADAM20_3	ADAM20	249	388	236	253	276
ADAM20_4	ADAM20	557	688	622	686	530
ADAM21_1	ADAM21	231	364	323	456	297
ADAM21_2	ADAM21	393	339	262	355	287
ADAM21_3	ADAM21	345	517	392	608	342
ADAM21_4	ADAM21	224	203	137	280	192
ADAM22_1	ADAM22	510	525	689	598	485
ADAM22_2	ADAM22	429	567	565	580	437
ADAM22_3	ADAM22	273	309	418	400	367
ADAM22_4	ADAM22	200	322	237	174	202
ADAM23_1	ADAM23	282	472	422	496	383
ADAM23_2	ADAM23	397	430	517	499	433
ADAM23_3	ADAM23	193	190	255	230	130
ADAM23_4	ADAM23	259	259	306	313	358
ADAM28_1	ADAM28	326	417	314	374	326
ADAM28_2	ADAM28	379	487	472	472	455
ADAM28_3	ADAM28	345	425	799	554	458
ADAM28_4	ADAM28	250	211	309	355	278
ADAM29_1	ADAM29	337	481	478	527	425
ADAM29_2	ADAM29	245	290	350	289	299
ADAM29_3	ADAM29	316	415	524	434	388
ADAM29_4	ADAM29	469	687	983	763	657
ADAM30_1	ADAM30	528	642	651	680	545
ADAM30_2	ADAM30	335	495	336	432	355
ADAM30_3	ADAM30	397	434	390	417	331
ADAM30_4	ADAM30	338	421	374	422	370
ADAM32_1	ADAM32	258	380	363	349	325
ADAM32_2	ADAM32	394	439	457	542	423
ADAM32_3	ADAM32	285	403	404	409	350
ADAM32_4	ADAM32	660	777	738	861	820
ADAM33_1	ADAM33	287	308	342	344	299
ADAM33_2	ADAM33	311	290	429	390	359
ADAM33_3	ADAM33	242	287	282	339	248
ADAM33_4	ADAM33	274	244	312	276	255
ADAM7_1	ADAM7	398	615	695	569	566
ADAM7_2	ADAM7	667	898	970	836	975
ADAM7_3	ADAM7	211	373	343	641	336
ADAM7_4	ADAM7	562	735	732	772	585
ADAM8_1	ADAM8	400	369	276	403	440
ADAM8_2	ADAM8	359	406	387	420	250
ADAM8_3	ADAM8	302	299	265	363	329
ADAM8_4	ADAM8	255	198	185	242	143
ADAM9_1	ADAM9	129	82	101	161	92
ADAM9_2	ADAM9	645	678	710	731	593
ADAM9_3	ADAM9	212	138	223	275	221
ADAM9_4	ADAM9	261	323	339	451	343
ADAMDEC1_1	ADAMDEC1	259	303	193	270	222
ADAMDEC1_2	ADAMDEC1	292	312	504	409	447
ADAMDEC1_3	ADAMDEC1	414	421	615	628	482
ADAMDEC1_4	ADAMDEC1	264	257	231	296	284
ADAMTS1_1	ADAMTS1	258	291	241	272	308
ADAMTS1_2	ADAMTS1	283	235	261	228	162
ADAMTS1_3	ADAMTS1	313	361	420	320	464
ADAMTS1_4	ADAMTS1	200	302	385	272	300
ADAMTS10_1	ADAMTS10	216	321	248	285	214
ADAMTS10_2	ADAMTS10	376	476	410	416	367
ADAMTS10_3	ADAMTS10	206	241	322	321	198
ADAMTS10_4	ADAMTS10	249	383	349	421	430
ADAMTS12_1	ADAMTS12	332	297	408	418	378
ADAMTS12_2	ADAMTS12	522	731	733	876	613
ADAMTS12_3	ADAMTS12	380	503	557	590	411
ADAMTS12_4	ADAMTS12	178	314	207	383	167
ADAMTS13_1	ADAMTS13	592	771	525	686	483
ADAMTS13_2	ADAMTS13	236	347	398	248	306
ADAMTS13_3	ADAMTS13	505	554	605	507	597
ADAMTS13_4	ADAMTS13	235	268	345	282	229
ADAMTS14_1	ADAMTS14	284	335	267	296	258
ADAMTS14_2	ADAMTS14	556	687	449	610	448
ADAMTS14_3	ADAMTS14	443	447	527	535	386
ADAMTS14_4	ADAMTS14	507	543	565	601	550
ADAMTS15_1	ADAMTS15	230	275	343	356	268
ADAMTS15_2	ADAMTS15	444	506	572	530	504
ADAMTS15_3	ADAMTS15	327	567	489	486	535
ADAMTS15_4	ADAMTS15	283	509	267	372	366
ADAMTS16_1	ADAMTS16	365	526	380	469	397
ADAMTS16_2	ADAMTS16	212	197	279	268	242
ADAMTS16_3	ADAMTS16	307	458	409	472	450
ADAMTS16_4	ADAMTS16	230	403	332	421	282
ADAMTS17_1	ADAMTS17	453	511	464	586	422
ADAMTS17_2	ADAMTS17	402	414	434	430	330
ADAMTS17_3	ADAMTS17	360	510	535	600	443
ADAMTS17_4	ADAMTS17	315	272	285	475	333
ADAMTS18_1	ADAMTS18	231	245	257	348	218
ADAMTS18_2	ADAMTS18	487	807	731	718	581
ADAMTS18_3	ADAMTS18	610	867	695	864	704
ADAMTS18_4	ADAMTS18	216	319	358	450	324
ADAMTS19_1	ADAMTS19	149	212	289	221	275
ADAMTS19_2	ADAMTS19	355	354	347	426	347
ADAMTS19_3	ADAMTS19	846	1034	1042	890	918
ADAMTS19_4	ADAMTS19	300	331	303	424	282
ADAMTS2_1	ADAMTS2	403	475	506	455	402
ADAMTS2_2	ADAMTS2	412	476	534	515	499
ADAMTS2_3	ADAMTS2	614	799	918	895	796
ADAMTS2_4	ADAMTS2	324	368	354	356	356
ADAMTS20_1	ADAMTS20	218	201	344	247	213
ADAMTS20_2	ADAMTS20	322	423	297	230	343
ADAMTS20_3	ADAMTS20	343	605	388	446	414
ADAMTS20_4	ADAMTS20	355	440	386	389	315
ADAMTS3_1	ADAMTS3	217	223	298	339	292
ADAMTS3_2	ADAMTS3	379	637	668	675	619
ADAMTS3_3	ADAMTS3	150	235	118	259	138
ADAMTS3_4	ADAMTS3	352	422	336	440	201
ADAMTS4_1	ADAMTS4	283	472	250	338	222
ADAMTS4_2	ADAMTS4	446	601	569	571	499
ADAMTS4_3	ADAMTS4	436	530	366	419	443
ADAMTS4_4	ADAMTS4	568	836	604	791	764
ADAMTS5_1	ADAMTS5	294	362	520	342	303
ADAMTS5_2	ADAMTS5	230	346	398	448	262
ADAMTS5_3	ADAMTS5	617	1061	843	1061	660
ADAMTS5_4	ADAMTS5	233	291	306	389	314
ADAMTS6_1	ADAMTS6	244	301	291	397	236
ADAMTS6_2	ADAMTS6	176	200	234	284	269
ADAMTS6_3	ADAMTS6	247	244	240	239	231
ADAMTS6_4	ADAMTS6	243	179	196	211	157
ADAMTS7_1	ADAMTS7	316	356	447	370	336
ADAMTS7_2	ADAMTS7	402	303	389	320	304
ADAMTS7_3	ADAMTS7	425	627	451	571	464
ADAMTS7_4	ADAMTS7	266	554	565	489	496
ADAMTS8_1	ADAMTS8	395	588	616	481	523
ADAMTS8_2	ADAMTS8	310	470	390	334	395
ADAMTS8_3	ADAMTS8	355	444	471	588	384
ADAMTS8_4	ADAMTS8	413	535	507	679	428
ADAMTS9_1	ADAMTS9	633	706	805	680	752
ADAMTS9_2	ADAMTS9	399	519	589	511	440
ADAMTS9_3	ADAMTS9	253	340	269	330	268
ADAMTS9_4	ADAMTS9	350	478	420	454	401
ADAMTSL1_1	ADAMTSL1	367	701	482	603	489
ADAMTSL1_2	ADAMTSL1	750	830	789	888	827
ADAMTSL1_3	ADAMTSL1	491	668	637	700	549
ADAMTSL1_4	ADAMTSL1	294	404	338	364	302
ADAMTSL2_1	ADAMTSL2	427	622	553	635	470
ADAMTSL2_2	ADAMTSL2	968	1019	1025	1189	967
ADAMTSL2_3	ADAMTSL2	408	427	604	447	457
ADAMTSL2_4	ADAMTSL2	343	299	309	311	344
ADAMTSL3_1	ADAMTSL3	334	410	449	325	372
ADAMTSL3_2	ADAMTSL3	222	271	203	305	264
ADAMTSL3_3	ADAMTSL3	321	379	415	425	386
ADAMTSL3_4	ADAMTSL3	369	377	304	556	463
ADAMTSL4_1	ADAMTSL4	262	343	307	430	257
ADAMTSL4_2	ADAMTSL4	354	431	474	470	360
ADAMTSL4_3	ADAMTSL4	260	298	375	277	309
ADAMTSL4_4	ADAMTSL4	330	364	358	414	310
ADAMTSL5_1	ADAMTSL5	422	404	486	429	371
ADAMTSL5_2	ADAMTSL5	366	327	243	366	239
ADAMTSL5_3	ADAMTSL5	213	216	216	296	196
ADAMTSL5_4	ADAMTSL5	605	837	834	779	655
ADAP1_1	ADAP1	237	434	366	507	294
ADAP1_2	ADAP1	213	158	235	154	257
ADAP1_3	ADAP1	205	263	330	229	191
ADAP1_4	ADAP1	331	458	541	571	530
ADAP2_1	ADAP2	226	248	300	322	218
ADAP2_2	ADAP2	614	637	594	696	622
ADAP2_3	ADAP2	271	392	304	419	280
ADAP2_4	ADAP2	208	257	200	321	179
ADAR_1	ADAR	351	63	73	117	49
ADAR_2	ADAR	265	90	127	101	68
ADAR_3	ADAR	239	119	90	142	78
ADAR_4	ADAR	191	75	140	88	94
ADARB1_1	ADARB1	247	526	394	486	316
ADARB1_2	ADARB1	357	539	488	514	395
ADARB1_3	ADARB1	459	541	561	459	491
ADARB1_4	ADARB1	330	411	309	378	367
ADARB2_1	ADARB2	363	476	479	484	392
ADARB2_2	ADARB2	260	473	419	384	257
ADARB2_3	ADARB2	348	434	490	529	430
ADARB2_4	ADARB2	486	671	772	628	535
ADAT1_1	ADAT1	549	903	789	818	597
ADAT1_2	ADAT1	238	248	264	329	350
ADAT1_3	ADAT1	453	568	505	575	504
ADAT1_4	ADAT1	498	707	840	665	538
ADAT2_1	ADAT2	250	320	260	360	273
ADAT2_2	ADAT2	544	47	75	90	62
ADAT2_3	ADAT2	354	28	47	77	64
ADAT2_4	ADAT2	225	297	265	331	273
ADAT3_1	ADAT3	512	65	95	109	133
ADAT3_2	ADAT3	406	39	40	118	28
ADAT3_3	ADAT3	284	86	93	150	125
ADAT3_4	ADAT3	361	73	39	128	64
ADCK1_1	ADCK1	3	28	5	19	15
ADCK1_2	ADCK1	777	1136	1160	1017	1031
ADCK1_3	ADCK1	199	426	205	379	245
ADCK1_4	ADCK1	283	407	415	388	356
ADCK2_1	ADCK2	346	340	443	493	426
ADCK2_2	ADCK2	328	322	282	310	234
ADCK2_3	ADCK2	203	375	348	355	351
ADCK2_4	ADCK2	536	543	515	708	464
COQ8A_1	COQ8A	318	418	326	379	336
COQ8A_2	COQ8A	655	659	668	679	637
COQ8A_3	COQ8A	328	442	399	565	364
COQ8A_4	COQ8A	319	360	438	348	341
COQ8B_1	COQ8B	641	871	739	901	626
COQ8B_2	COQ8B	222	296	321	369	282
COQ8B_3	COQ8B	279	338	341	295	256
COQ8B_4	COQ8B	197	239	339	289	355
ADCK5_1	ADCK5	319	291	389	311	260
ADCK5_2	ADCK5	243	257	232	324	259
ADCK5_3	ADCK5	240	240	169	193	217
ADCK5_4	ADCK5	515	666	564	554	660
ADCY1_1	ADCY1	339	408	291	438	352
ADCY1_2	ADCY1	293	334	361	389	229
ADCY1_3	ADCY1	504	626	669	580	715
ADCY1_4	ADCY1	265	290	393	396	328
ADCY10_1	ADCY10	554	795	625	769	616
ADCY10_2	ADCY10	269	303	368	398	284
ADCY10_3	ADCY10	565	637	815	748	671
ADCY10_4	ADCY10	494	508	545	557	494
ADCY2_1	ADCY2	304	545	347	432	262
ADCY2_2	ADCY2	376	341	391	433	539
ADCY2_3	ADCY2	190	328	373	276	344
ADCY2_4	ADCY2	326	454	358	465	386
ADCY3_1	ADCY3	187	214	159	213	188
ADCY3_2	ADCY3	367	428	420	415	362
ADCY3_3	ADCY3	244	246	322	201	226
ADCY3_4	ADCY3	218	210	195	277	215
ADCY4_1	ADCY4	352	260	198	225	165
ADCY4_2	ADCY4	266	260	299	296	280
ADCY4_3	ADCY4	389	560	338	505	374
ADCY4_4	ADCY4	292	212	251	272	179
ADCY5_1	ADCY5	522	428	478	375	392
ADCY5_2	ADCY5	420	394	521	445	413
ADCY5_3	ADCY5	193	299	301	333	276
ADCY5_4	ADCY5	611	757	736	810	681
ADCY6_1	ADCY6	561	782	708	927	627
ADCY6_2	ADCY6	302	240	288	373	197
ADCY6_3	ADCY6	140	91	143	124	84
ADCY6_4	ADCY6	267	374	233	418	263
ADCY7_1	ADCY7	440	719	608	768	683
ADCY7_2	ADCY7	259	275	216	295	291
ADCY7_3	ADCY7	301	347	243	337	305
ADCY7_4	ADCY7	366	336	490	349	396
ADCY8_1	ADCY8	417	567	435	557	584
ADCY8_2	ADCY8	261	329	230	318	303
ADCY8_3	ADCY8	209	258	291	315	293
ADCY8_4	ADCY8	310	453	380	466	311
ADCY9_1	ADCY9	585	742	750	863	621
ADCY9_2	ADCY9	731	952	953	947	800
ADCY9_3	ADCY9	496	692	440	499	383
ADCY9_4	ADCY9	520	616	532	646	674
ADCYAP1_1	ADCYAP1	415	660	554	620	617
ADCYAP1_2	ADCYAP1	412	559	397	615	498
ADCYAP1_3	ADCYAP1	484	506	566	570	549
ADCYAP1_4	ADCYAP1	272	294	379	302	312
ADCYAP1R1_1	ADCYAP1R1	531	685	611	726	582
ADCYAP1R1_2	ADCYAP1R1	397	538	582	614	546
ADCYAP1R1_3	ADCYAP1R1	220	335	182	364	195
ADCYAP1R1_4	ADCYAP1R1	369	371	238	314	334
ADD1_1	ADD1	437	479	577	542	511
ADD1_2	ADD1	911	985	1216	1034	1015
ADD1_3	ADD1	296	291	312	422	288
ADD1_4	ADD1	456	682	790	712	582
ADD2_1	ADD2	451	783	853	709	814
ADD2_2	ADD2	230	326	233	358	236
ADD2_3	ADD2	381	389	437	484	402
ADD2_4	ADD2	490	525	414	474	370
ADD3_1	ADD3	252	296	266	325	250
ADD3_2	ADD3	271	328	406	333	380
ADD3_3	ADD3	526	802	815	757	720
ADD3_4	ADD3	245	330	261	362	282
ADGB_1	ADGB	212	275	422	293	307
ADGB_2	ADGB	498	657	485	691	578
ADGB_3	ADGB	276	404	400	366	353
ADGB_4	ADGB	367	424	721	546	488
ADGRA1_1	ADGRA1	252	300	336	352	258
ADGRA1_2	ADGRA1	510	501	549	630	431
ADGRA1_3	ADGRA1	500	665	633	649	653
ADGRA1_4	ADGRA1	167	188	159	263	213
ADGRA2_1	ADGRA2	384	475	594	475	451
ADGRA2_2	ADGRA2	173	300	345	261	315
ADGRA2_3	ADGRA2	602	741	652	608	731
ADGRA2_4	ADGRA2	318	353	288	333	289
ADGRA3_1	ADGRA3	355	463	404	509	449
ADGRA3_2	ADGRA3	449	494	612	585	628
ADGRA3_3	ADGRA3	218	255	180	184	150
ADGRA3_4	ADGRA3	286	361	252	420	267
ADGRB1_1	ADGRB1	252	639	212	476	357
ADGRB1_2	ADGRB1	655	930	820	800	602
ADGRB1_3	ADGRB1	426	434	406	332	368
ADGRB1_4	ADGRB1	268	323	297	375	345
ADGRB2_1	ADGRB2	528	561	591	427	622
ADGRB2_2	ADGRB2	299	305	361	295	409
ADGRB2_3	ADGRB2	227	219	216	194	183
ADGRB2_4	ADGRB2	293	439	406	413	362
ADGRB3_1	ADGRB3	291	316	296	386	287
ADGRB3_2	ADGRB3	487	608	522	635	453
ADGRB3_3	ADGRB3	316	346	308	391	283
ADGRB3_4	ADGRB3	283	333	335	292	324
ADGRD1_1	ADGRD1	307	306	187	378	234
ADGRD1_2	ADGRD1	312	414	291	374	317
ADGRD1_3	ADGRD1	588	853	875	858	686
ADGRD1_4	ADGRD1	440	384	374	497	393
ADGRE1_1	ADGRE1	187	173	204	296	208
ADGRE1_2	ADGRE1	247	264	199	243	182
ADGRE1_3	ADGRE1	210	227	253	379	232
ADGRE1_4	ADGRE1	721	981	1128	985	884
ADGRE2_1	ADGRE2	350	316	404	329	341
ADGRE2_2	ADGRE2	353	478	426	627	426
ADGRE2_3	ADGRE2	332	340	328	317	285
ADGRE2_4	ADGRE2	155	72	96	123	86
ADGRE3_1	ADGRE3	315	501	390	415	442
ADGRE3_2	ADGRE3	402	405	321	443	220
ADGRE3_3	ADGRE3	407	362	466	384	399
ADGRE3_4	ADGRE3	260	290	330	312	371
ADGRE5_1	ADGRE5	325	542	433	531	451
ADGRE5_2	ADGRE5	329	344	402	277	217
ADGRE5_3	ADGRE5	353	419	384	472	273
ADGRE5_4	ADGRE5	249	262	192	237	200
ADGRF1_1	ADGRF1	283	367	343	433	269
ADGRF1_2	ADGRF1	205	300	266	373	281
ADGRF1_3	ADGRF1	449	602	533	567	478
ADGRF1_4	ADGRF1	714	862	927	881	763
ADGRF2_1	ADGRF2	239	385	206	312	239
ADGRF2_2	ADGRF2	237	229	313	324	238
ADGRF2_3	ADGRF2	326	434	375	459	324
ADGRF2_4	ADGRF2	310	262	409	399	298
ADGRF3_1	ADGRF3	404	423	441	371	383
ADGRF3_2	ADGRF3	737	931	896	965	889
ADGRF3_3	ADGRF3	510	601	665	627	538
ADGRF3_4	ADGRF3	438	502	620	574	497
ADGRF4_1	ADGRF4	363	379	407	455	297
ADGRF4_2	ADGRF4	407	399	516	372	391
ADGRF4_3	ADGRF4	605	641	499	724	575
ADGRF4_4	ADGRF4	677	851	704	816	833
ADGRF5_1	ADGRF5	141	261	159	286	180
ADGRF5_2	ADGRF5	601	625	610	717	552
ADGRF5_3	ADGRF5	196	181	266	251	158
ADGRF5_4	ADGRF5	365	477	388	523	247
ADGRG1_1	ADGRG1	288	302	366	271	264
ADGRG1_2	ADGRG1	732	908	1049	832	709
ADGRG1_3	ADGRG1	363	412	501	419	380
ADGRG1_4	ADGRG1	222	288	252	312	209
ADGRG2_1	ADGRG2	304	440	302	582	347
ADGRG2_2	ADGRG2	633	875	823	869	614
ADGRG2_3	ADGRG2	74	53	79	19	69
ADGRG2_4	ADGRG2	288	357	373	281	318
ADGRG3_1	ADGRG3	328	447	420	433	523
ADGRG3_2	ADGRG3	6	2	4	3	6
ADGRG3_3	ADGRG3	634	634	723	603	592
ADGRG3_4	ADGRG3	308	475	335	496	371
ADGRG4_1	ADGRG4	313	472	447	574	315
ADGRG4_2	ADGRG4	414	436	409	432	437
ADGRG4_3	ADGRG4	463	485	546	596	488
ADGRG4_4	ADGRG4	143	279	185	276	168
ADGRG5_1	ADGRG5	301	360	445	397	247
ADGRG5_2	ADGRG5	265	395	321	467	296
ADGRG5_3	ADGRG5	479	711	764	672	613
ADGRG5_4	ADGRG5	213	411	412	346	424
ADGRG6_1	ADGRG6	209	275	328	250	275
ADGRG6_2	ADGRG6	226	298	336	217	293
ADGRG6_3	ADGRG6	179	290	301	192	244
ADGRG6_4	ADGRG6	222	238	220	280	255
ADGRG7_1	ADGRG7	499	490	422	471	371
ADGRG7_2	ADGRG7	570	703	610	832	737
ADGRG7_3	ADGRG7	392	445	395	408	447
ADGRG7_4	ADGRG7	484	690	604	609	454
ADGRL1_1	ADGRL1	536	552	531	665	520
ADGRL1_2	ADGRL1	356	465	513	504	430
ADGRL1_3	ADGRL1	209	243	244	221	211
ADGRL1_4	ADGRL1	372	472	438	469	329
ADGRL2_1	ADGRL2	299	369	329	458	344
ADGRL2_2	ADGRL2	362	529	358	517	420
ADGRL2_3	ADGRL2	302	395	332	369	258
ADGRL2_4	ADGRL2	142	113	118	162	129
ADGRL3_1	ADGRL3	308	388	585	367	396
ADGRL3_2	ADGRL3	368	398	410	475	399
ADGRL3_3	ADGRL3	403	432	383	404	362
ADGRL3_4	ADGRL3	265	353	339	287	446
ADGRL4_1	ADGRL4	534	570	630	585	511
ADGRL4_2	ADGRL4	242	260	201	240	195
ADGRL4_3	ADGRL4	264	363	389	414	363
ADGRL4_4	ADGRL4	326	474	381	517	374
ADGRV1_1	ADGRV1	293	280	292	342	232
ADGRV1_2	ADGRV1	193	316	344	333	181
ADGRV1_3	ADGRV1	328	459	313	390	252
ADGRV1_4	ADGRV1	398	363	568	450	443
ADH1A_1	ADH1A	266	509	234	452	269
ADH1A_2	ADH1A	638	702	735	856	625
ADH1A_3	ADH1A	307	302	305	306	302
ADH1A_4	ADH1A	383	553	442	544	379
ADH1B_1	ADH1B	314	393	410	411	347
ADH1B_2	ADH1B	275	327	333	356	299
ADH1B_3	ADH1B	245	341	273	288	306
ADH1B_4	ADH1B	740	1049	1199	1156	876
ADH1C_1	ADH1C	378	701	643	553	552
ADH1C_2	ADH1C	272	403	366	365	317
ADH1C_3	ADH1C	261	184	211	173	170
ADH1C_4	ADH1C	214	238	272	377	234
ADH4_1	ADH4	195	197	210	276	224
ADH4_2	ADH4	240	363	483	319	291
ADH4_3	ADH4	176	196	225	234	224
ADH4_4	ADH4	693	1047	864	1038	895
ADH5_1	ADH5	284	320	399	251	320
ADH5_2	ADH5	350	398	345	390	308
ADH5_3	ADH5	372	245	336	368	386
ADH5_4	ADH5	107	87	218	185	127
ADH6_1	ADH6	230	318	295	383	238
ADH6_2	ADH6	346	338	384	363	393
ADH6_3	ADH6	361	407	440	304	291
ADH6_4	ADH6	656	817	803	862	632
ADH7_1	ADH7	432	400	396	337	450
ADH7_2	ADH7	186	227	169	166	159
ADH7_3	ADH7	318	455	311	467	284
ADH7_4	ADH7	517	649	718	684	650
ADHFE1_1	ADHFE1	294	326	290	287	298
ADHFE1_2	ADHFE1	393	475	596	466	311
ADHFE1_3	ADHFE1	331	449	448	396	420
ADHFE1_4	ADHFE1	698	1113	918	994	761
ADI1_1	ADI1	635	944	970	1003	760
ADI1_2	ADI1	366	449	511	409	404
ADI1_3	ADI1	706	892	932	979	660
ADI1_4	ADI1	453	624	770	527	564
ADIG_1	ADIG	490	385	405	508	362
ADIG_2	ADIG	649	1116	765	1007	782
ADIG_3	ADIG	258	320	356	328	358
ADIG_4	ADIG	513	500	588	604	610
ADIPOQ_1	ADIPOQ	605	611	770	779	624
ADIPOQ_2	ADIPOQ	188	230	268	341	288
ADIPOQ_3	ADIPOQ	304	353	313	380	310
ADIPOQ_4	ADIPOQ	449	450	497	623	498
ADIPOR1_1	ADIPOR1	437	679	519	601	483
ADIPOR1_2	ADIPOR1	574	670	569	722	647
ADIPOR1_3	ADIPOR1	235	282	350	357	217
ADIPOR1_4	ADIPOR1	332	495	308	449	333
ADIPOR2_1	ADIPOR2	312	435	380	515	378
ADIPOR2_2	ADIPOR2	448	514	483	613	525
ADIPOR2_3	ADIPOR2	214	258	411	282	320
ADIPOR2_4	ADIPOR2	190	239	204	273	235
ADIRF_1	ADIRF	451	445	455	551	489
ADIRF_2	ADIRF	402	314	430	383	353
ADIRF_3	ADIRF	389	498	421	430	397
ADIRF_4	ADIRF	355	498	581	523	350
ADK_1	ADK	383	487	422	367	314
ADK_2	ADK	329	293	256	312	289
ADK_3	ADK	649	723	750	837	713
ADK_4	ADK	285	248	264	256	166
ADM_1	ADM	461	505	591	609	639
ADM_2	ADM	279	416	403	395	293
ADM_3	ADM	250	294	303	273	373
ADM_4	ADM	410	564	480	779	521
ADM2_1	ADM2	146	234	165	332	199
ADM2_2	ADM2	300	381	413	463	376
ADM2_3	ADM2	502	511	455	623	467
ADM2_4	ADM2	286	392	205	344	260
ADM5_1	ADM5	366	335	525	409	370
ADM5_2	ADM5	302	273	414	242	313
ADM5_3	ADM5	191	226	211	278	235
ADM5_4	ADM5	345	412	408	348	373
ADNP_1	ADNP	233	285	344	264	350
ADNP_2	ADNP	361	357	271	421	325
ADNP_3	ADNP	341	306	351	364	377
ADNP_4	ADNP	280	306	225	353	358
ADNP2_1	ADNP2	285	345	401	349	415
ADNP2_2	ADNP2	271	241	308	304	278
ADNP2_3	ADNP2	231	294	339	263	328
ADNP2_4	ADNP2	402	390	392	404	328
ADO_1	ADO	314	443	330	400	333
ADO_2	ADO	320	407	319	438	324
ADO_3	ADO	493	617	705	813	575
ADO_4	ADO	280	317	256	351	253
ADORA1_1	ADORA1	447	380	575	462	420
ADORA1_2	ADORA1	350	401	285	402	338
ADORA1_3	ADORA1	270	357	243	453	380
ADORA1_4	ADORA1	437	485	367	491	478
ADORA2A_1	ADORA2A	210	419	379	377	258
ADORA2A_2	ADORA2A	223	479	324	351	265
ADORA2A_3	ADORA2A	536	485	565	522	452
ADORA2A_4	ADORA2A	526	640	557	589	555
ADORA2B_1	ADORA2B	252	418	420	370	351
ADORA2B_2	ADORA2B	160	226	199	152	155
ADORA2B_3	ADORA2B	166	235	239	221	247
ADORA2B_4	ADORA2B	348	426	324	551	437
ADORA3_1	ADORA3	411	496	414	531	447
ADORA3_2	ADORA3	580	714	836	658	690
ADORA3_3	ADORA3	274	423	395	465	318
ADORA3_4	ADORA3	556	706	637	682	596
ADPGK_1	ADPGK	266	342	148	272	186
ADPGK_2	ADPGK	195	304	248	213	251
ADPGK_3	ADPGK	478	834	573	826	680
ADPGK_4	ADPGK	461	495	605	588	576
ADPRH_1	ADPRH	325	285	258	288	213
ADPRH_2	ADPRH	327	363	398	483	394
ADPRH_3	ADPRH	267	325	292	289	202
ADPRH_4	ADPRH	338	369	413	271	301
ADPRHL1_1	ADPRHL1	313	381	289	383	301
ADPRHL1_2	ADPRHL1	390	366	417	450	393
ADPRHL1_3	ADPRHL1	211	338	411	271	244
ADPRHL1_4	ADPRHL1	253	164	284	248	236
ADPRS_1	ADPRS	270	404	273	371	307
ADPRS_2	ADPRS	608	565	646	769	675
ADPRS_3	ADPRS	309	394	486	403	411
ADPRS_4	ADPRS	309	280	231	372	280
ADPRM_1	ADPRM	545	667	625	800	725
ADPRM_2	ADPRM	475	699	545	723	520
ADPRM_3	ADPRM	401	371	469	463	359
ADPRM_4	ADPRM	232	336	381	379	281
ADRA1A_1	ADRA1A	720	879	982	919	904
ADRA1A_2	ADRA1A	487	610	765	582	698
ADRA1A_3	ADRA1A	266	328	314	395	265
ADRA1A_4	ADRA1A	220	354	349	332	312
ADRA1B_1	ADRA1B	398	367	316	452	383
ADRA1B_2	ADRA1B	246	284	291	323	308
ADRA1B_3	ADRA1B	540	695	606	814	665
ADRA1B_4	ADRA1B	225	438	175	317	235
ADRA1D_1	ADRA1D	465	453	392	485	496
ADRA1D_2	ADRA1D	327	404	380	341	230
ADRA1D_3	ADRA1D	236	278	258	307	314
ADRA1D_4	ADRA1D	227	353	297	317	306
ADRA2A_1	ADRA2A	364	473	309	466	305
ADRA2A_2	ADRA2A	447	462	498	526	521
ADRA2A_3	ADRA2A	452	793	651	840	650
ADRA2A_4	ADRA2A	269	398	256	490	174
ADRA2B_1	ADRA2B	588	524	580	551	513
ADRA2B_2	ADRA2B	468	549	377	519	461
ADRA2B_3	ADRA2B	312	391	348	335	338
ADRA2B_4	ADRA2B	332	471	434	540	458
ADRA2C_1	ADRA2C	373	443	456	376	380
ADRA2C_2	ADRA2C	268	455	353	560	394
ADRA2C_3	ADRA2C	418	838	711	775	536
ADRA2C_4	ADRA2C	350	489	565	512	531
ADRB1_1	ADRB1	259	435	622	411	380
ADRB1_2	ADRB1	280	302	285	482	327
ADRB1_3	ADRB1	610	789	755	721	735
ADRB1_4	ADRB1	334	331	219	298	359
ADRB2_1	ADRB2	417	549	582	593	507
ADRB2_2	ADRB2	260	241	244	459	334
ADRB2_3	ADRB2	176	274	427	222	287
ADRB2_4	ADRB2	424	601	469	574	633
ADRB3_1	ADRB3	318	330	252	324	356
ADRB3_2	ADRB3	335	288	424	389	344
ADRB3_3	ADRB3	322	426	362	452	243
ADRB3_4	ADRB3	317	474	517	387	452
GRK2_1	GRK2	581	759	465	727	534
GRK2_2	GRK2	352	444	394	504	284
GRK2_3	GRK2	356	470	461	516	335
GRK2_4	GRK2	651	747	710	879	733
GRK3_1	GRK3	274	245	273	366	255
GRK3_2	GRK3	427	453	628	552	530
GRK3_3	GRK3	521	601	725	666	659
GRK3_4	GRK3	141	262	193	266	222
ADRM1_1	ADRM1	602	387	582	488	437
ADRM1_2	ADRM1	201	228	231	200	246
ADRM1_3	ADRM1	391	236	295	203	297
ADRM1_4	ADRM1	263	201	240	219	181
ADSL_1	ADSL	277	360	346	432	241
ADSL_2	ADSL	313	231	249	193	216
ADSL_3	ADSL	328	403	409	406	346
ADSL_4	ADSL	305	445	433	427	332
ADSS2_1	ADSS2	217	345	347	369	285
ADSS2_2	ADSS2	233	327	294	338	258
ADSS2_3	ADSS2	325	200	363	347	304
ADSS2_4	ADSS2	283	291	379	213	256
ADSS1_1	ADSS1	269	257	340	291	247
ADSS1_2	ADSS1	353	363	499	384	394
ADSS1_3	ADSS1	348	361	394	383	294
ADSS1_4	ADSS1	560	719	650	787	626
ADTRP_1	ADTRP	338	576	427	577	306
ADTRP_2	ADTRP	193	310	191	371	154
ADTRP_3	ADTRP	513	648	947	927	832
ADTRP_4	ADTRP	421	607	416	504	463
AEBP1_1	AEBP1	311	285	455	399	312
AEBP1_2	AEBP1	380	372	320	330	278
AEBP1_3	AEBP1	229	196	360	231	258
AEBP1_4	AEBP1	190	237	204	236	140
AEBP2_1	AEBP2	471	638	454	455	378
AEBP2_2	AEBP2	382	481	335	367	368
AEBP2_3	AEBP2	677	789	568	645	503
AEBP2_4	AEBP2	307	244	267	279	288
AEN_1	AEN	293	607	443	489	278
AEN_2	AEN	328	404	344	472	385
AEN_3	AEN	287	485	362	403	331
AEN_4	AEN	168	152	219	255	226
TLE5_1	TLE5	199	207	196	280	187
TLE5_2	TLE5	387	124	114	171	107
TLE5_3	TLE5	517	510	572	503	360
TLE5_4	TLE5	447	480	616	615	424
AFAP1_1	AFAP1	251	302	311	372	287
AFAP1_2	AFAP1	319	470	550	440	438
AFAP1_3	AFAP1	137	177	161	149	118
AFAP1_4	AFAP1	510	710	619	743	533
AFAP1L1_1	AFAP1L1	917	1136	1191	1178	1055
AFAP1L1_2	AFAP1L1	560	466	456	496	509
AFAP1L1_3	AFAP1L1	254	265	256	228	267
AFAP1L1_4	AFAP1L1	248	299	390	382	247
AFAP1L2_1	AFAP1L2	605	587	715	697	642
AFAP1L2_2	AFAP1L2	677	855	758	880	778
AFAP1L2_3	AFAP1L2	416	480	412	582	534
AFAP1L2_4	AFAP1L2	436	635	554	618	519
AFF1_1	AFF1	337	438	436	370	359
AFF1_2	AFF1	357	337	463	327	275
AFF1_3	AFF1	247	212	238	218	196
AFF1_4	AFF1	274	154	231	150	196
AFF2_1	AFF2	311	454	470	551	443
AFF2_2	AFF2	427	624	461	532	412
AFF2_3	AFF2	295	433	343	393	320
AFF2_4	AFF2	291	297	291	322	320
AFF3_1	AFF3	327	346	286	316	317
AFF3_2	AFF3	233	381	223	332	262
AFF3_3	AFF3	282	333	227	326	169
AFF3_4	AFF3	190	187	221	237	178
AFF4_1	AFF4	727	1013	717	1131	675
AFF4_2	AFF4	276	357	281	312	224
AFF4_3	AFF4	459	484	649	662	557
AFF4_4	AFF4	192	220	215	155	162
AFG3L1P_1	AFG3L1P	397	432	556	479	443
AFG3L1P_2	AFG3L1P	536	638	770	903	577
AFG3L1P_3	AFG3L1P	294	312	399	338	363
AFG3L1P_4	AFG3L1P	270	389	298	367	253
AFG3L2_1	AFG3L2	402	222	186	251	227
AFG3L2_2	AFG3L2	420	13	2	3	17
AFG3L2_3	AFG3L2	269	149	205	105	174
AFG3L2_4	AFG3L2	101	2	74	15	38
AFM_1	AFM	342	431	558	377	348
AFM_2	AFM	214	237	307	312	202
AFM_3	AFM	565	628	851	826	607
AFM_4	AFM	506	752	629	830	614
AFMID_1	AFMID	516	657	560	524	547
AFMID_2	AFMID	427	462	464	500	362
AFMID_3	AFMID	270	266	280	342	260
AFMID_4	AFMID	279	347	271	257	188
AFP_1	AFP	633	827	756	969	599
AFP_2	AFP	352	511	256	658	376
AFP_3	AFP	199	260	208	307	242
AFP_4	AFP	215	255	352	267	233
AFTPH_1	AFTPH	418	496	301	544	395
AFTPH_2	AFTPH	441	488	447	484	330
AFTPH_3	AFTPH	352	438	552	404	483
AFTPH_4	AFTPH	203	243	191	229	224
AGA_1	AGA	189	175	237	197	250
AGA_2	AGA	460	563	663	637	616
AGA_3	AGA	525	690	756	780	725
AGA_4	AGA	526	619	693	597	623
AGAP1_1	AGAP1	207	343	326	304	369
AGAP1_2	AGAP1	296	457	472	467	457
AGAP1_3	AGAP1	258	226	257	277	205
AGAP1_4	AGAP1	236	302	420	395	327
AGAP10P_1	AGAP10P	395	668	597	591	576
AGAP10P_2	AGAP10P	588	860	1012	884	803
AGAP10P_3	AGAP10P	217	142	150	114	108
AGAP10P_4	AGAP10P	227	421	392	436	340
AGAP11_1	AGAP11	140	197	165	196	155
AGAP11_2	AGAP11	334	191	145	139	152
AGAP11_3	AGAP11	377	168	85	235	63
AGAP11_4	AGAP11	425	469	543	441	450
AGAP2_1	AGAP2	373	404	404	473	362
AGAP2_2	AGAP2	389	326	373	418	379
AGAP2_3	AGAP2	303	225	323	326	272
AGAP2_4	AGAP2	277	432	484	457	360
AGAP3_1	AGAP3	310	277	401	202	429
AGAP3_2	AGAP3	162	156	346	195	202
AGAP3_3	AGAP3	321	600	456	616	514
AGAP3_4	AGAP3	214	349	425	363	265
AGAP4_1	AGAP4	214	50	143	99	98
AGAP4_2	AGAP4	241	173	176	214	148
AGAP4_3	AGAP4	570	217	173	227	197
AGAP4_4	AGAP4	243	96	72	71	86
AGAP5_1	AGAP5	475	291	331	376	293
AGAP5_2	AGAP5	504	148	104	157	129
AGAP5_3	AGAP5	498	372	355	421	310
AGAP5_4	AGAP5	465	478	555	671	493
AGAP6_1	AGAP6	397	436	553	450	522
AGAP6_2	AGAP6	340	119	118	86	123
AGAP6_3	AGAP6	384	98	88	73	53
AGAP6_4	AGAP6	233	233	379	347	247
AGAP7P_1	AGAP7P	300	242	263	430	254
AGAP7P_2	AGAP7P	392	124	168	221	152
AGAP7P_3	AGAP7P	653	491	542	588	481
AGAP7P_4	AGAP7P	512	584	623	667	509
AGAP9_1	AGAP9	342	229	185	177	166
AGAP9_2	AGAP9	388	314	429	310	241
AGAP9_3	AGAP9	249	79	114	166	116
AGAP9_4	AGAP9	330	335	242	294	218
AGBL1_1	AGBL1	755	1218	1000	1016	769
AGBL1_2	AGBL1	291	371	264	248	343
AGBL1_3	AGBL1	229	368	230	526	289
AGBL1_4	AGBL1	714	815	721	872	682
AGBL2_1	AGBL2	503	562	561	503	431
AGBL2_2	AGBL2	429	512	444	604	302
AGBL2_3	AGBL2	358	352	494	394	389
AGBL2_4	AGBL2	348	306	427	426	405
AGBL3_1	AGBL3	403	504	583	461	451
AGBL3_2	AGBL3	544	604	588	744	487
AGBL3_3	AGBL3	561	782	721	780	646
AGBL3_4	AGBL3	387	380	394	487	337
AGBL4_1	AGBL4	325	384	233	236	214
AGBL4_2	AGBL4	211	224	331	211	312
AGBL4_3	AGBL4	259	274	278	347	324
AGBL4_4	AGBL4	341	482	525	482	405
AGBL5_1	AGBL5	386	486	432	466	469
AGBL5_2	AGBL5	303	341	492	366	420
AGBL5_3	AGBL5	284	327	408	354	380
AGBL5_4	AGBL5	278	304	265	328	227
AGER_1	AGER	348	561	327	438	402
AGER_2	AGER	281	240	374	201	456
AGER_3	AGER	278	410	379	308	372
AGER_4	AGER	211	331	224	302	243
AGFG1_1	AGFG1	602	638	608	740	572
AGFG1_2	AGFG1	517	850	719	766	698
AGFG1_3	AGFG1	286	282	402	305	327
AGFG1_4	AGFG1	343	333	440	393	384
AGFG2_1	AGFG2	378	339	434	420	330
AGFG2_2	AGFG2	260	378	442	436	425
AGFG2_3	AGFG2	189	267	405	256	328
AGFG2_4	AGFG2	68	209	149	121	145
AGGF1_1	AGGF1	160	177	179	227	129
AGGF1_2	AGGF1	268	308	221	302	188
AGGF1_3	AGGF1	272	388	341	363	395
AGGF1_4	AGGF1	577	561	783	658	651
AGK_1	AGK	536	701	718	705	519
AGK_2	AGK	379	536	448	452	299
AGK_3	AGK	248	593	435	402	226
AGK_4	AGK	346	527	392	540	307
AGL_1	AGL	181	172	239	163	223
AGL_2	AGL	360	525	363	492	340
AGL_3	AGL	235	410	415	455	311
AGL_4	AGL	348	365	417	422	335
AGMAT_1	AGMAT	293	246	251	271	246
AGMAT_2	AGMAT	556	622	701	449	546
AGMAT_3	AGMAT	428	447	611	506	518
AGMAT_4	AGMAT	307	370	322	189	237
AGMO_1	AGMO	196	238	265	347	245
AGMO_2	AGMO	583	738	649	825	621
AGMO_3	AGMO	292	396	310	277	360
AGMO_4	AGMO	186	297	233	328	169
AGO1_1	AGO1	274	299	194	275	199
AGO1_2	AGO1	334	480	562	452	411
AGO1_3	AGO1	344	599	447	473	459
AGO1_4	AGO1	267	235	220	160	185
AGO2_1	AGO2	173	219	194	281	195
AGO2_2	AGO2	559	383	362	412	382
AGO2_3	AGO2	257	160	212	239	192
AGO2_4	AGO2	500	412	348	544	352
AGO3_1	AGO3	227	303	284	357	309
AGO3_2	AGO3	216	237	144	238	212
AGO3_3	AGO3	139	174	123	151	118
AGO3_4	AGO3	289	299	299	298	295
AGO4_1	AGO4	332	462	343	527	361
AGO4_2	AGO4	396	602	456	534	581
AGO4_3	AGO4	286	439	505	344	390
AGO4_4	AGO4	310	212	331	259	219
AGPAT1_1	AGPAT1	290	370	336	366	241
AGPAT1_2	AGPAT1	783	944	679	985	719
AGPAT1_3	AGPAT1	302	381	584	370	358
AGPAT1_4	AGPAT1	351	494	418	413	351
AGPAT2_1	AGPAT2	343	463	393	446	411
AGPAT2_2	AGPAT2	540	169	214	176	154
AGPAT2_3	AGPAT2	433	461	516	441	390
AGPAT2_4	AGPAT2	369	646	493	556	437
AGPAT3_1	AGPAT3	308	325	203	283	193
AGPAT3_2	AGPAT3	547	686	631	725	579
AGPAT3_3	AGPAT3	256	322	158	317	207
AGPAT3_4	AGPAT3	390	554	605	594	504
AGPAT4_1	AGPAT4	423	561	544	599	467
AGPAT4_2	AGPAT4	216	300	213	299	167
AGPAT4_3	AGPAT4	258	241	262	208	215
AGPAT4_4	AGPAT4	262	261	249	258	214
AGPAT5_1	AGPAT5	211	222	281	293	178
AGPAT5_2	AGPAT5	225	332	332	332	354
AGPAT5_3	AGPAT5	259	400	290	421	185
AGPAT5_4	AGPAT5	251	272	254	274	286
GPAT4_1	GPAT4	313	322	411	465	385
GPAT4_2	GPAT4	239	215	291	278	262
GPAT4_3	GPAT4	353	419	426	423	287
GPAT4_4	GPAT4	203	327	338	334	320
GPAT3_1	GPAT3	229	283	292	237	291
GPAT3_2	GPAT3	214	268	236	407	324
GPAT3_3	GPAT3	351	436	478	444	424
GPAT3_4	GPAT3	269	291	369	333	171
AGPS_1	AGPS	408	373	382	493	375
AGPS_2	AGPS	269	285	270	352	260
AGPS_3	AGPS	307	278	279	320	450
AGPS_4	AGPS	292	446	314	433	332
AGR2_1	AGR2	329	432	520	425	462
AGR2_2	AGR2	278	363	409	405	237
AGR2_3	AGR2	240	400	344	365	209
AGR2_4	AGR2	256	203	234	279	261
AGR3_1	AGR3	301	601	590	415	376
AGR3_2	AGR3	198	292	218	354	279
AGR3_3	AGR3	204	347	266	327	272
AGR3_4	AGR3	202	258	285	330	225
AGRN_1	AGRN	340	450	231	495	310
AGRN_2	AGRN	426	506	526	446	485
AGRN_3	AGRN	366	465	443	381	441
AGRN_4	AGRN	237	209	281	196	205
AGRP_1	AGRP	398	435	417	399	385
AGRP_2	AGRP	365	510	354	514	390
AGRP_3	AGRP	707	883	913	1017	725
AGRP_4	AGRP	449	694	705	671	555
AGT_1	AGT	389	365	230	341	263
AGT_2	AGT	469	641	602	616	474
AGT_3	AGT	276	240	195	299	184
AGT_4	AGT	398	556	420	624	415
AGTPBP1_1	AGTPBP1	423	567	544	553	427
AGTPBP1_2	AGTPBP1	715	990	983	1173	796
AGTPBP1_3	AGTPBP1	293	448	313	453	275
AGTPBP1_4	AGTPBP1	397	654	520	658	400
AGTR1_1	AGTR1	271	380	192	421	237
AGTR1_2	AGTR1	186	234	280	308	146
AGTR1_3	AGTR1	172	204	204	216	139
AGTR1_4	AGTR1	356	333	316	433	301
AGTR2_1	AGTR2	383	461	519	539	417
AGTR2_2	AGTR2	358	339	288	409	308
AGTR2_3	AGTR2	399	647	537	625	572
AGTR2_4	AGTR2	692	857	1072	725	803
AGTRAP_1	AGTRAP	387	569	411	532	469
AGTRAP_2	AGTRAP	365	553	476	534	432
AGTRAP_3	AGTRAP	223	175	164	243	161
AGTRAP_4	AGTRAP	280	330	201	298	366
AGXT_1	AGXT	293	416	315	384	322
AGXT_2	AGXT	685	730	1025	815	780
AGXT_3	AGXT	322	399	375	395	288
AGXT_4	AGXT	248	380	423	354	412
AGXT2_1	AGXT2	283	208	403	319	184
AGXT2_2	AGXT2	242	321	248	402	276
AGXT2_3	AGXT2	419	463	498	565	517
AGXT2_4	AGXT2	396	486	526	494	491
AHCTF1_1	AHCTF1	333	236	198	227	203
AHCTF1_2	AHCTF1	219	124	103	80	53
AHCTF1_3	AHCTF1	327	90	139	171	136
AHCTF1_4	AHCTF1	445	269	231	286	266
AHCY_1	AHCY	661	770	663	792	727
AHCY_2	AHCY	242	129	142	209	157
AHCY_3	AHCY	293	498	476	425	324
AHCY_4	AHCY	575	496	465	423	459
AHCYL1_1	AHCYL1	302	179	104	237	120
AHCYL1_2	AHCYL1	342	252	346	314	278
AHCYL1_3	AHCYL1	266	127	203	184	169
AHCYL1_4	AHCYL1	488	391	319	653	383
AHCYL2_1	AHCYL2	413	689	559	714	576
AHCYL2_2	AHCYL2	561	609	735	778	619
AHCYL2_3	AHCYL2	298	287	324	392	320
AHCYL2_4	AHCYL2	514	561	769	602	596
AHDC1_1	AHDC1	274	257	337	323	255
AHDC1_2	AHDC1	286	304	249	378	292
AHDC1_3	AHDC1	378	601	561	533	476
AHDC1_4	AHDC1	537	619	684	679	547
AHI1_1	AHI1	187	302	196	298	210
AHI1_2	AHI1	420	598	452	603	583
AHI1_3	AHI1	219	276	334	255	310
AHI1_4	AHI1	397	454	785	570	463
AHNAK_1	AHNAK	347	417	479	457	370
AHNAK_2	AHNAK	240	286	252	220	308
AHNAK_3	AHNAK	569	564	519	614	462
AHNAK_4	AHNAK	385	513	537	603	449
AHNAK2_1	AHNAK2	360	377	433	446	390
AHNAK2_2	AHNAK2	262	354	284	343	238
AHNAK2_3	AHNAK2	416	475	497	441	472
AHNAK2_4	AHNAK2	235	274	190	206	131
AHR_1	AHR	269	521	627	507	447
AHR_2	AHR	237	457	354	524	409
AHR_3	AHR	292	482	388	644	467
AHR_4	AHR	214	479	516	582	384
AHRR_1	AHRR	218	259	242	255	273
AHRR_2	AHRR	199	270	333	347	224
AHRR_3	AHRR	552	935	687	1042	597
AHRR_4	AHRR	681	968	910	875	812
AHSA1_1	AHSA1	303	461	464	432	393
AHSA1_2	AHSA1	314	564	617	468	601
AHSA1_3	AHSA1	280	390	378	268	325
AHSA1_4	AHSA1	305	569	433	540	462
AHSA2P_1	AHSA2P	257	268	209	217	176
AHSA2P_2	AHSA2P	300	452	399	407	251
AHSA2P_3	AHSA2P	322	343	353	398	346
AHSA2P_4	AHSA2P	491	651	589	549	573
AHSG_1	AHSG	449	490	541	553	344
AHSG_2	AHSG	503	745	676	943	615
AHSG_3	AHSG	359	332	262	439	383
AHSG_4	AHSG	223	285	205	162	309
AHSP_1	AHSP	346	557	458	328	365
AHSP_2	AHSP	272	466	474	497	355
AHSP_3	AHSP	732	641	879	721	673
AHSP_4	AHSP	281	337	327	429	438
AICDA_1	AICDA	387	460	602	465	467
AICDA_2	AICDA	298	363	338	316	326
AICDA_3	AICDA	257	331	469	481	347
AICDA_4	AICDA	477	430	484	519	423
AIDA_1	AIDA	282	222	181	346	206
AIDA_2	AIDA	649	615	509	736	395
AIDA_3	AIDA	182	165	164	188	203
AIDA_4	AIDA	686	614	640	733	614
AIF1_1	AIF1	184	311	287	331	235
AIF1_2	AIF1	634	623	580	591	651
AIF1_3	AIF1	338	311	364	361	305
AIF1_4	AIF1	177	202	200	186	222
AIF1L_1	AIF1L	682	889	891	892	696
AIF1L_2	AIF1L	252	282	268	417	217
AIF1L_3	AIF1L	322	445	410	416	293
AIF1L_4	AIF1L	314	488	367	485	347
AIFM1_1	AIFM1	256	88	104	190	101
AIFM1_2	AIFM1	543	91	163	259	234
AIFM1_3	AIFM1	361	308	248	260	255
AIFM1_4	AIFM1	572	103	185	275	198
AIFM2_1	AIFM2	253	286	285	242	267
AIFM2_2	AIFM2	400	633	752	530	399
AIFM2_3	AIFM2	443	631	559	563	466
AIFM2_4	AIFM2	384	258	270	321	314
AIFM3_1	AIFM3	308	458	454	335	355
AIFM3_2	AIFM3	365	427	377	398	334
AIFM3_3	AIFM3	259	387	388	427	235
AIFM3_4	AIFM3	253	336	316	356	237
AIG1_1	AIG1	262	381	283	274	263
AIG1_2	AIG1	263	212	262	347	203
AIG1_3	AIG1	467	662	580	717	470
AIG1_4	AIG1	404	336	484	399	335
CRYBG1_1	CRYBG1	239	295	373	384	354
CRYBG1_2	CRYBG1	242	342	332	305	297
CRYBG1_3	CRYBG1	712	827	818	801	764
CRYBG1_4	CRYBG1	343	315	322	412	219
[truncated: 75,202 more rows]
